# Supplementary material for: catena-Poly[[[diaqua­cobalt(II)]-μ-(3,5-dinitro-2-oxidobenzoato)-κ3 O 1,O 2:O 1′-[tetra­aqua­cobalt(II)]-μ-(3,5-dinitro-2-oxidobenzoato)-κ3 O 1:O 1′,O 2] dihydrate]
Source: Acta Crystallogr Sect E Struct Rep Online. 2010 Dec 24;67(Pt 1):m119–20. doi: 10.1107/S1600536810052694 (PMC3050395; doi:10.1107/S1600536810052694)
Supplement: Supplementary file 2 [file e-67-0m119-Isup2.hkl]

#
# h,k,l, Fc-squared, Fo-squared, sigma(Fo-squared) and status flag
#
data_I
_shelx_title ' gs10gs35 in P-1'
_shelx_refln_list_code          4
_shelx_F_calc_maximum       99.54
_exptl_crystal_F_000       362.00
_reflns_d_resolution_high  0.7831
 
loop_
 _symmetry_equiv_pos_as_xyz
 'x, y, z'
 '-x, -y, -z'
 
_cell_length_a     6.8188
_cell_length_b     7.7366
_cell_length_c    11.3671
_cell_angle_alpha  92.658
_cell_angle_beta   96.313
_cell_angle_gamma  94.515
 
_shelx_F_squared_multiplier     1.000
 
loop_
 _refln_index_h
 _refln_index_k
 _refln_index_l
 _refln_F_squared_calc
 _refln_F_squared_meas
 _refln_F_squared_sigma
 _refln_observed_status
   2   0   0      915.39     1028.62      4.63 o
   3   0   0     1310.07     1367.61      6.58 o
   4   0   0     1503.31     1444.59     14.16 o
   5   0   0       28.90       33.73      2.52 o
   6   0   0      847.63      877.84      9.70 o
   7   0   0       27.54       31.41      2.88 o
   8   0   0       95.50       95.66      5.88 o
  -8   1   0       83.81       77.25      6.79 o
  -7   1   0      249.60      252.55      7.49 o
  -6   1   0      150.68      163.43      4.54 o
  -5   1   0      278.70      298.94      5.21 o
  -4   1   0     1128.31     1251.31     10.39 o
  -3   1   0     1969.99     1938.59     12.21 o
  -1   1   0     5040.40     4632.63     72.85 o
   1   1   0     1211.12     1246.43      4.73 o
   2   1   0      480.11      467.84      3.69 o
   3   1   0     2113.26     2066.87     17.85 o
   4   1   0      115.81      115.66      2.43 o
   5   1   0      287.23      289.00      4.79 o
   6   1   0      211.24      219.10      4.66 o
   7   1   0      322.88      326.87      6.17 o
   8   1   0       13.43        9.93      3.95 o
  -8   2   0      166.63      161.96      8.46 o
  -7   2   0       23.70       21.73      4.62 o
  -6   2   0       62.49       68.69      3.51 o
  -5   2   0      323.95      334.96      5.28 o
  -4   2   0     4816.11     4847.93     60.86 o
  -3   2   0      700.96      748.61      6.62 o
  -2   2   0     1151.23     1152.66     10.37 o
  -1   2   0     1504.72     1582.65      9.29 o
   0   2   0      111.80      112.64      3.59 o
   1   2   0       46.72       53.17      1.21 o
   2   2   0      220.66      211.88      3.48 o
   3   2   0       20.54       24.43      1.49 o
   4   2   0      150.88      131.04      2.16 o
   5   2   0      678.74      700.78     12.60 o
   6   2   0      230.86      244.52      5.07 o
   7   2   0      151.94      149.87      4.57 o
   8   2   0      110.18      108.90     15.71 o
  -8   3   0        4.00        6.64      5.28 o
  -7   3   0       92.01       96.22      5.49 o
  -6   3   0      115.88      116.89      5.06 o
  -5   3   0     2406.18     2391.53     17.54 o
  -4   3   0        0.33        1.52      0.92 o
  -3   3   0     1199.90     1179.31     25.00 o
  -2   3   0       90.38       95.62      3.43 o
  -1   3   0        3.63        5.68      1.96 o
   0   3   0      358.03      326.89     12.81 o
   1   3   0     6765.08     6252.04     29.88 o
   2   3   0     2911.37     3087.63     16.96 o
   3   3   0       27.38       19.10      1.97 o
   4   3   0        6.67        8.41      1.42 o
   5   3   0      588.57      612.48      8.01 o
   6   3   0       23.67       27.91      2.78 o
   7   3   0      367.82      366.37     11.59 o
  -8   4   0      344.38      341.26     11.77 o
  -7   4   0      128.59      118.22      5.77 o
  -6   4   0      577.08      566.58     10.08 o
  -5   4   0       33.37       36.82      3.51 o
  -4   4   0     1372.47     1347.81     12.57 o
  -3   4   0       33.31       42.35      3.30 o
  -2   4   0      137.44      136.58      4.34 o
  -1   4   0     2109.74     2190.78     20.16 o
   0   4   0      608.99      543.94      5.51 o
   1   4   0     1257.17     1396.51     17.66 o
   2   4   0     1019.89      992.04      6.75 o
   3   4   0      307.29      320.87      3.61 o
   4   4   0     1062.31     1080.28      8.02 o
   5   4   0       26.46       25.24      3.30 o
   6   4   0      595.25      590.90     14.27 o
   7   4   0      124.90      130.55      7.84 o
  -7   5   0      426.02      428.11     10.08 o
  -6   5   0        3.75        4.25      3.41 o
  -5   5   0       44.10       46.11      3.78 o
  -4   5   0       33.02       33.47      3.20 o
  -3   5   0     2258.03     2320.43     21.48 o
  -2   5   0      627.83      589.33      8.12 o
  -1   5   0      194.34      175.55      3.47 o
   0   5   0        8.41        6.00      1.76 o
   1   5   0      982.38      937.41     10.58 o
   2   5   0       54.25       61.88      2.04 o
   3   5   0      882.88      917.34      8.67 o
   4   5   0      164.73      175.81      5.64 o
   5   5   0     1332.23     1301.24     21.33 o
   6   5   0        1.15       -0.14      3.63 o
  -7   6   0        0.29        2.06      5.00 o
  -6   6   0       12.81       17.33      4.70 o
  -5   6   0        7.20        7.55      4.65 o
  -4   6   0      225.28      232.60      6.18 o
  -3   6   0      486.80      477.00      7.64 o
  -2   6   0      459.52      450.37      8.14 o
  -1   6   0       19.58       18.69      1.79 o
   0   6   0      483.89      483.46      5.31 o
   1   6   0        0.85        1.31      1.44 o
   2   6   0      552.00      581.74      9.16 o
   3   6   0      181.88      160.66      4.63 o
   4   6   0     1271.41     1252.32     26.92 o
   5   6   0      310.82      309.70     10.75 o
   6   6   0      154.03      162.53     13.31 o
  -6   7   0        0.08        1.53      5.73 o
  -5   7   0       23.45       28.36      5.57 o
  -4   7   0        7.66        8.37      4.90 o
  -3   7   0      558.72      568.61     13.09 o
  -2   7   0        1.29        1.10      3.79 o
  -1   7   0      129.50      133.89      6.61 o
   0   7   0       22.54       32.69      2.76 o
   1   7   0     1222.98     1195.70     10.16 o
   2   7   0      144.81      121.12      4.28 o
   3   7   0      127.29      142.58      4.81 o
   4   7   0       24.84       16.85      4.59 o
   5   7   0      121.35      114.02      7.41 o
  -5   8   0        1.39        1.77      5.75 o
  -4   8   0      530.06      546.95     14.48 o
  -3   8   0        8.44        7.96      5.12 o
  -2   8   0      244.99      267.48      9.81 o
  -1   8   0      103.27       93.22      5.30 o
   0   8   0     1728.32     1665.54     17.33 o
   1   8   0        6.17        3.09      2.67 o
   2   8   0      351.30      364.01      8.55 o
   3   8   0        1.77       -0.06      3.40 o
   4   8   0       60.09       61.41      8.43 o
  -4   9   0       26.11       31.33      9.73 o
  -3   9   0      297.63      286.47     11.43 o
  -2   9   0       17.64       16.48      5.69 o
  -1   9   0      759.59      779.50     14.99 o
   0   9   0        5.69       10.26      3.80 o
   1   9   0      102.71      113.38      7.14 o
   2   9   0       37.27       33.57      4.14 o
  -2  -9   1        0.51       -0.56      3.49 o
  -1  -9   1      448.22      450.83     14.35 o
   0  -9   1        0.00       -0.31      3.60 o
   1  -9   1      290.42      301.55      8.53 o
   2  -9   1        5.92        8.03      4.99 o
   3  -9   1      214.25      227.85     10.32 o
   4  -9   1       53.54       66.35     11.38 o
  -4  -8   1      146.81      155.16      8.39 o
  -3  -8   1       29.51       30.25      4.06 o
  -2  -8   1      435.96      402.75      7.87 o
  -1  -8   1      104.30      105.35      3.83 o
   0  -8   1      270.49      303.80      7.70 o
   1  -8   1       43.55       46.40      4.19 o
   2  -8   1      224.17      221.42      9.00 o
   3  -8   1       14.44       14.97      5.51 o
   4  -8   1      461.18      440.76     13.02 o
   5  -8   1       45.70       42.05      6.81 o
  -5  -7   1      367.71      348.46     12.02 o
  -4  -7   1        1.78        2.48      3.81 o
  -3  -7   1      149.70      145.57      4.89 o
  -2  -7   1      282.07      253.70      5.09 o
  -1  -7   1      601.03      597.71      7.23 o
   0  -7   1       11.39       12.50      2.14 o
   1  -7   1      354.99      367.06      9.73 o
   2  -7   1        3.00        8.85      4.10 o
   3  -7   1      701.69      695.92     19.98 o
   4  -7   1        3.09        4.75      4.68 o
   5  -7   1      253.96      263.88     10.44 o
   6  -7   1       13.06        8.13      5.45 o
  -6  -6   1      353.76      321.46     11.90 o
  -5  -6   1        7.25        6.57      4.51 o
  -4  -6   1      208.49      224.59      5.72 o
  -3  -6   1        7.41        9.27      2.46 o
  -2  -6   1      230.87      230.85      6.19 o
  -1  -6   1      234.38      236.31      5.06 o
   0  -6   1      371.33      366.38      9.01 o
   1  -6   1       23.08       21.77      2.43 o
   2  -6   1     1355.09     1355.21     28.67 o
   3  -6   1        2.39        2.18      3.72 o
   4  -6   1      142.08      135.07      7.16 o
   5  -6   1        0.91        0.62      4.44 o
   6  -6   1      126.45      139.99      8.08 o
   7  -6   1       27.66       18.59      5.87 o
  -6  -5   1      155.93      145.32     18.55 o
  -5  -5   1      424.25      438.61      9.26 o
  -4  -5   1       90.74       88.00      4.19 o
  -3  -5   1      637.77      618.14      7.58 o
  -2  -5   1       48.52       51.39      2.57 o
  -1  -5   1     2229.02     2092.30     28.94 o
   0  -5   1       27.30       30.66      1.16 o
   1  -5   1     1605.81     1656.53      8.94 o
   2  -5   1       38.89       34.85      1.77 o
   3  -5   1     1150.88     1156.84     10.94 o
   4  -5   1        0.04        0.78      2.60 o
   5  -5   1       55.80       55.57      4.12 o
   6  -5   1       90.45      102.27      5.18 o
   7  -5   1      197.04      197.02      8.44 o
  -7  -4   1        7.02        5.83      4.83 o
  -6  -4   1      160.27      178.91      6.45 o
  -5  -4   1       30.81       34.29      4.30 o
  -4  -4   1     1859.32     1801.03     12.39 o
  -3  -4   1       23.63       22.09      1.31 o
  -2  -4   1      278.25      284.83      8.05 o
  -1  -4   1      328.37      354.66      3.63 o
   0  -4   1     4895.33     4647.28     15.03 o
   1  -4   1      152.75      172.67      5.01 o
   2  -4   1     1187.06     1180.74     10.82 o
   3  -4   1        0.19        6.09      2.34 o
   4  -4   1     1073.12     1098.79     11.69 o
   5  -4   1       21.96       23.49      3.32 o
   6  -4   1      599.13      599.52     12.52 o
   7  -4   1        5.12        2.89      3.47 o
   8  -4   1       91.69       85.94      7.39 o
  -8  -3   1       61.40       58.35      8.26 o
  -7  -3   1      167.42      177.80      5.93 o
  -6  -3   1      161.33      159.25      5.13 o
  -5  -3   1       16.25       18.00      1.89 o
  -4  -3   1       52.45       44.31      1.43 o
  -3  -3   1     3724.98     3637.29     23.90 o
  -2  -3   1      680.06      700.50      4.79 o
  -1  -3   1      126.79      110.49      1.98 o
   0  -3   1     1466.77     1539.76     10.93 o
   1  -3   1      348.50      403.37      3.61 o
   2  -3   1       14.71       21.78      1.81 o
   3  -3   1     2185.80     2261.61     16.13 o
   4  -3   1      180.50      182.15      3.04 o
   5  -3   1      253.06      257.37      5.53 o
   6  -3   1        0.51        0.96      2.37 o
   7  -3   1      372.06      354.20      8.68 o
   8  -3   1        5.49        8.83      5.18 o
  -8  -2   1      267.29      250.86     10.08 o
  -7  -2   1       17.56       17.81      3.09 o
  -6  -2   1      439.74      448.04      6.57 o
  -5  -2   1       13.12       17.66      1.73 o
  -4  -2   1     1555.91     1540.53     10.41 o
  -3  -2   1      255.27      293.69      5.54 o
  -2  -2   1     1129.84     1074.06      7.97 o
  -1  -2   1      983.41     1013.68      9.10 o
   0  -2   1     2791.02     2627.22     33.79 o
   1  -2   1        8.90        9.77      0.75 o
   2  -2   1      363.02      349.78      3.28 o
   3  -2   1      330.23      358.50      4.42 o
   4  -2   1      775.57      793.43     13.89 o
   5  -2   1        2.96        6.30      1.75 o
   6  -2   1      157.12      156.26      4.72 o
   7  -2   1       38.90       42.31      4.19 o
   8  -2   1      286.97      289.39     19.79 o
  -8  -1   1        5.42        3.04      3.22 o
  -7  -1   1      851.77      834.24     10.56 o
  -6  -1   1       87.84       91.91      3.38 o
  -5  -1   1      494.04      482.60      7.88 o
  -4  -1   1       29.07       35.11      1.39 o
  -3  -1   1     1365.41     1270.14     15.24 o
  -2  -1   1      809.92      775.35      3.88 o
  -1  -1   1     4896.05     4477.76     25.28 o
   1  -1   1     1100.95     1062.94     12.47 o
   2  -1   1      483.05      547.76      3.60 o
   3  -1   1     4405.73     4358.77     20.06 o
   4  -1   1       63.43       70.75      2.58 o
   5  -1   1      915.76      916.71      8.90 o
   6  -1   1      223.79      234.05      6.10 o
   7  -1   1      404.22      389.13     14.14 o
   8  -1   1       49.04       46.13      4.92 o
  -8   0   1      785.97      783.86     13.23 o
  -7   0   1       25.26       24.57      3.03 o
  -6   0   1       70.47       74.07      3.57 o
  -5   0   1       16.82       15.07      2.58 o
  -4   0   1      831.21      808.06     13.77 o
  -3   0   1      702.86      757.76      4.88 o
  -2   0   1     6948.26     6422.74    101.53 o
  -1   0   1     1132.68     1247.39     11.67 o
   1   0   1     1222.19     1268.85      6.48 o
   2   0   1      245.55      250.83      2.99 o
   3   0   1     3155.24     3184.90     53.18 o
   4   0   1     2096.48     2030.21     14.90 o
   5   0   1       25.30       31.34      2.53 o
   6   0   1     1093.35     1095.30     16.19 o
   7   0   1        1.63        1.37      2.25 o
   8   0   1      115.44      122.14      6.34 o
  -8   1   1       91.19       93.16      5.60 o
  -7   1   1      297.62      287.77      9.78 o
  -6   1   1      267.32      269.32      6.27 o
  -5   1   1      413.19      425.10      9.06 o
  -4   1   1     1762.58     1926.77     21.04 o
  -3   1   1      843.96      793.99      8.34 o
  -2   1   1     9907.94     8967.36    146.37 o
   0   1   1       18.37       29.17      1.72 o
   1   1   1     3539.51     3384.78     39.73 o
   2   1   1      133.16      144.32      3.27 o
   3   1   1     1262.50     1245.13      7.88 o
   4   1   1        0.85        1.48      1.51 o
   5   1   1      492.59      505.08      6.17 o
   6   1   1        0.09        0.89      2.03 o
   7   1   1      337.01      341.59      6.92 o
   8   1   1       16.84       15.41      3.58 o
  -8   2   1       12.49        8.90      4.88 o
  -7   2   1       13.46       10.46      6.17 o
  -6   2   1     1853.58     1906.75     24.83 o
  -5   2   1        7.12        8.28      2.02 o
  -4   2   1        8.00        5.23      2.87 o
  -3   2   1       92.18      100.47      3.21 o
  -2   2   1      148.77      167.44      2.95 o
  -1   2   1     1218.70     1248.82      5.93 o
   0   2   1     4221.62     3761.90     33.88 o
   1   2   1      795.47      814.92      6.81 o
   2   2   1      192.52      184.34      2.93 o
   3   2   1      119.11      121.02      2.19 o
   4   2   1     1840.33     1859.68      8.73 o
   5   2   1      232.75      220.48      4.82 o
   6   2   1       81.17       86.98      3.74 o
   7   2   1       55.54       62.20      4.39 o
   8   2   1       87.33       78.79      6.63 o
  -8   3   1      293.03      270.29     11.02 o
  -7   3   1     1091.71     1085.43     14.13 o
  -6   3   1      210.32      210.21      7.38 o
  -5   3   1      406.85      418.74      7.67 o
  -4   3   1        0.11        0.70      0.73 o
  -3   3   1     3073.67     3125.29     47.24 o
  -2   3   1     1681.39     1703.68     13.51 o
  -1   3   1      729.35      714.64      8.07 o
   0   3   1      279.43      337.42      4.40 o
   1   3   1     2316.72     2345.85     33.72 o
   2   3   1       91.54       97.04      2.49 o
   3   3   1      591.04      562.68      5.27 o
   4   3   1       46.45       42.20      1.86 o
   5   3   1      310.35      312.84      6.06 o
   6   3   1        2.22        2.39      2.55 o
   7   3   1      148.90      161.65      8.33 o
  -8   4   1      111.85      126.76      8.14 o
  -7   4   1       22.30       19.41      4.02 o
  -6   4   1      372.69      363.51      8.19 o
  -5   4   1       44.01       49.58      3.75 o
  -4   4   1     2212.27     2199.40     18.83 o
  -3   4   1      180.86      198.09      4.10 o
  -2   4   1      395.68      335.99      6.73 o
  -1   4   1       68.95       80.71      2.49 o
   0   4   1     4391.67     4380.83     30.22 o
   1   4   1       70.57       76.27      2.03 o
   2   4   1     2899.90     2722.47     19.15 o
   3   4   1       44.64       46.24      2.00 o
   4   4   1      289.23      285.88      4.31 o
   5   4   1        1.81        0.39      3.56 o
   6   4   1      517.59      516.64     13.14 o
   7   4   1        2.77        5.31      4.77 o
  -7   5   1      211.46      210.22      7.43 o
  -6   5   1        5.19        5.34      3.49 o
  -5   5   1      491.37      507.05      9.13 o
  -4   5   1       20.81       24.11      3.15 o
  -3   5   1       32.29       26.53      2.41 o
  -2   5   1      115.05      106.38      2.84 o
  -1   5   1     1229.49     1284.76      8.67 o
   0   5   1      223.01      218.99      4.80 o
   1   5   1      228.54      219.80      3.41 o
   2   5   1        6.71       10.46      1.58 o
   3   5   1      739.31      757.08      6.96 o
   4   5   1       30.44       34.17      3.35 o
   5   5   1      450.12      449.12     26.69 o
   6   5   1        5.89        5.54      4.33 o
  -7   6   1      160.65      159.82      9.10 o
  -6   6   1      187.86      194.68      6.96 o
  -5   6   1      401.44      415.12      9.97 o
  -4   6   1      664.92      651.62      9.92 o
  -3   6   1      118.14      120.58      4.92 o
  -2   6   1      370.60      386.47      7.08 o
  -1   6   1       44.99       49.97      2.46 o
   0   6   1      203.35      198.11      4.63 o
   1   6   1       65.12       76.24      2.52 o
   2   6   1      292.54      292.25      5.52 o
   3   6   1        6.80        7.02      1.90 o
   4   6   1      427.63      421.34     11.64 o
   5   6   1       30.94       32.54      5.08 o
   6   6   1      164.50      170.94      9.15 o
  -6   7   1        6.96        7.53      5.56 o
  -5   7   1       78.71       89.77      8.99 o
  -4   7   1        0.19        1.55      4.04 o
  -3   7   1     1016.48     1027.16     21.04 o
  -2   7   1       95.37       98.37      6.19 o
  -1   7   1      489.72      458.82     11.08 o
   0   7   1      118.10      111.42      3.97 o
   1   7   1      203.29      227.23      5.46 o
   2   7   1       91.29       94.67      3.90 o
   3   7   1     1039.86      987.11     15.01 o
   4   7   1        3.79        2.19      3.77 o
   5   7   1      125.69      128.31      8.15 o
  -5   8   1        0.04       -1.22      5.32 o
  -4   8   1       67.95       71.87      6.82 o
  -3   8   1      348.47      341.29     11.36 o
  -2   8   1      475.53      464.20     24.63 o
  -1   8   1      105.79      105.09      7.06 o
   0   8   1      604.04      624.42     16.69 o
   1   8   1      100.94       95.14      4.92 o
   2   8   1      292.63      289.72      7.66 o
   3   8   1       58.33       68.36      7.18 o
   4   8   1      124.76      142.11     15.02 o
  -3   9   1      127.16      141.78      9.06 o
  -2   9   1       72.94       62.72      6.93 o
  -1   9   1      449.24      426.03     10.30 o
   0   9   1       20.97       15.42      3.92 o
   1   9   1      350.09      343.20     16.09 o
   2   9   1        1.11        1.88      4.10 o
  -2  -9   2       13.88       11.26      3.19 o
  -1  -9   2      536.16      556.37     11.36 o
   0  -9   2       99.86       96.19      5.30 o
   1  -9   2      111.64      114.69      7.33 o
   2  -9   2       97.02       95.81      7.94 o
   3  -9   2      288.16      294.60     11.31 o
  -4  -8   2      209.03      215.50      9.60 o
  -3  -8   2       22.23       19.99      3.24 o
  -2  -8   2       56.59       64.68      4.03 o
  -1  -8   2      126.79      124.04      4.03 o
   0  -8   2      499.02      494.47     11.77 o
   1  -8   2        6.35        6.27      3.30 o
   2  -8   2      360.30      375.92     18.64 o
   3  -8   2        3.70        8.40      4.48 o
   4  -8   2      165.48      174.41      9.29 o
   5  -8   2       36.96       32.96      6.08 o
  -5  -7   2       83.85       92.62      7.11 o
  -4  -7   2       40.67       35.12      3.75 o
  -3  -7   2       57.89       59.72      4.44 o
  -2  -7   2      110.67      114.63      4.15 o
  -1  -7   2      597.38      593.70      8.10 o
   0  -7   2      123.01      118.19      4.18 o
   1  -7   2      116.36      129.81      4.97 o
   2  -7   2       13.24       15.21      4.42 o
   3  -7   2      763.15      772.61     14.99 o
   4  -7   2       20.32       19.72      5.07 o
   5  -7   2       26.93       24.85      5.27 o
   6  -7   2        0.99        0.54      5.73 o
  -6  -6   2      145.59      155.66      8.85 o
  -5  -6   2      209.42      204.48      9.23 o
  -4  -6   2      676.62      688.16     10.94 o
  -3  -6   2       18.80       23.80      3.29 o
  -2  -6   2      580.54      576.66      7.52 o
  -1  -6   2       82.12       85.59      3.31 o
   0  -6   2     1609.43     1647.95     17.37 o
   1  -6   2       50.93       53.14      4.79 o
   2  -6   2     1491.18     1420.88     49.80 o
   3  -6   2        0.27        3.68      3.69 o
   4  -6   2      373.67      406.14     17.13 o
   5  -6   2        3.96        8.31      4.65 o
   6  -6   2       70.98       76.77      6.92 o
   7  -6   2        1.90        3.66      7.90 o
  -7  -5   2      126.64      137.27     12.40 o
  -6  -5   2        3.98        2.57      3.43 o
  -5  -5   2      302.47      340.63     10.23 o
  -4  -5   2      126.48      121.88      4.85 o
  -3  -5   2      708.74      679.89      7.14 o
  -2  -5   2      488.84      507.17      6.34 o
  -1  -5   2     2345.85     2355.92     18.51 o
   0  -5   2       23.98       23.58      1.91 o
   1  -5   2     1574.56     1499.00     12.86 o
   2  -5   2      232.22      232.30      4.49 o
   3  -5   2      875.31      883.98     13.48 o
   4  -5   2       31.18       29.46      3.05 o
   5  -5   2      288.56      283.94      7.03 o
   6  -5   2       39.53       37.38      3.91 o
   7  -5   2      260.65      261.44      8.21 o
  -7  -4   2       24.74       18.98      4.54 o
  -6  -4   2      216.52      223.96      7.04 o
  -5  -4   2        0.02        0.87      2.21 o
  -4  -4   2     1472.51     1485.80     16.33 o
  -3  -4   2      160.18      164.94      3.84 o
  -2  -4   2      626.62      624.76      6.86 o
  -1  -4   2       49.67       44.83      1.79 o
   0  -4   2     3674.13     3666.61     43.10 o
   1  -4   2      236.07      254.10      6.28 o
   2  -4   2      171.54      154.61      2.60 o
   3  -4   2      124.59      111.14      7.37 o
   4  -4   2      294.73      296.17      6.79 o
   5  -4   2        1.61        5.13      2.49 o
   6  -4   2      207.45      209.31      5.88 o
   7  -4   2        0.50       -1.84      3.56 o
  -8  -3   2        4.07        4.12      5.28 o
  -7  -3   2      119.45      125.25      6.05 o
  -6  -3   2       25.28       28.16      3.57 o
  -5  -3   2     1175.76     1212.91     13.39 o
  -4  -3   2      108.12      112.64      4.33 o
  -3  -3   2     2140.90     1981.57     20.94 o
  -2  -3   2       50.86       44.72      1.66 o
  -1  -3   2      181.11      183.14      1.88 o
   0  -3   2       65.78       84.58      1.83 o
   1  -3   2       98.07       85.23      1.91 o
   2  -3   2      994.27     1004.26     15.52 o
   3  -3   2     2550.20     2483.46     11.59 o
   4  -3   2     1358.41     1402.08     15.36 o
   5  -3   2      220.49      233.32      5.37 o
   6  -3   2      216.95      219.66      5.88 o
   7  -3   2      117.46      126.29      8.44 o
   8  -3   2       10.48       12.49      4.05 o
  -8  -2   2      298.40      294.20      8.85 o
  -7  -2   2      298.34      303.17     11.67 o
  -6  -2   2      203.11      208.57      6.06 o
  -5  -2   2       20.71       21.62      2.24 o
  -4  -2   2     3228.09     3215.09     22.01 o
  -3  -2   2       57.31       61.10      2.32 o
  -2  -2   2        5.07       18.33      0.80 o
  -1  -2   2      236.85      233.00      1.65 o
   0  -2   2     1099.00      998.47      8.57 o
   1  -2   2      217.84      238.41      2.18 o
   2  -2   2      164.40      184.40      2.37 o
   3  -2   2        0.50        2.16      1.12 o
   4  -2   2     2445.39     2473.88     19.71 o
   5  -2   2       96.54       92.02      2.98 o
   6  -2   2      414.31      407.96      8.69 o
   7  -2   2       66.66       68.36      4.96 o
   8  -2   2      175.12      179.64      8.88 o
  -8  -1   2        2.85        5.13      3.79 o
  -7  -1   2      736.35      737.38     11.44 o
  -6  -1   2       81.95       87.18      5.42 o
  -5  -1   2     1048.22     1098.83     11.38 o
  -4  -1   2       92.92      110.55      3.29 o
  -3  -1   2     2133.49     2051.08     12.62 o
  -2  -1   2      137.24      131.11      2.41 o
  -1  -1   2      798.65      795.80      3.72 o
   0  -1   2     1769.91     1798.08      6.09 o
   1  -1   2     6534.16     5671.98     58.01 o
   2  -1   2      222.74      189.49      2.87 o
   3  -1   2     1729.93     1696.98     11.74 o
   4  -1   2     1033.92     1074.11     11.77 o
   5  -1   2      676.32      679.10      7.96 o
   6  -1   2       36.91       39.01      3.31 o
   7  -1   2      674.90      670.23     11.93 o
   8  -1   2        4.88       10.57      4.83 o
  -8   0   2      455.63      455.97     10.38 o
  -7   0   2        8.07        6.99      2.56 o
  -6   0   2       60.61       69.11      4.18 o
  -5   0   2       98.24       95.90      2.94 o
  -4   0   2      775.15      765.37      6.94 o
  -3   0   2     1812.89     1948.27     19.54 o
  -2   0   2      841.62      899.60      4.35 o
  -1   0   2       24.48       18.14      0.93 o
   0   0   2     1910.85     1828.96      9.04 o
   1   0   2      103.25      113.22      1.65 o
   2   0   2     8415.81     7669.25    104.51 o
   3   0   2      233.70      248.73      4.45 o
   4   0   2     1932.83     1901.24     14.17 o
   5   0   2        9.10       11.59      2.18 o
   6   0   2      914.67      896.46     14.01 o
   7   0   2       10.87       12.30      2.68 o
   8   0   2      169.40      161.42      8.46 o
  -8   1   2        7.07        5.73      3.96 o
  -7   1   2      409.49      414.93     11.09 o
  -6   1   2       22.31       23.71      4.10 o
  -5   1   2      133.76      155.22      4.33 o
  -4   1   2       43.15      131.54     56.68 o
  -3   1   2     1131.61     1183.46     22.47 o
  -2   1   2     2369.50     2502.17     11.96 o
  -1   1   2     2844.95     2666.92     11.72 o
   0   1   2     1861.87     1865.90      9.96 o
   1   1   2      271.33      291.47      4.75 o
   2   1   2     1648.81     1770.32      8.39 o
   3   1   2      291.62      293.38      4.00 o
   4   1   2      165.20      170.21      3.71 o
   5   1   2     1717.66     1681.69     15.10 o
   6   1   2       13.01       12.10      2.34 o
   7   1   2       41.13       39.88      3.87 o
   8   1   2       11.66       13.08      3.53 o
  -8   2   2      365.57      362.23     11.78 o
  -7   2   2      142.44      138.02      7.45 o
  -6   2   2        8.02        9.15      2.21 o
  -5   2   2        2.06        6.36      3.61 o
  -4   2   2     2290.27     2322.92     22.50 o
  -3   2   2      586.16      646.65      5.55 o
  -2   2   2     2297.79     2300.72     14.97 o
  -1   2   2     2952.66     2957.80     16.70 o
   0   2   2     5291.29     4977.26     26.07 o
   1   2   2     3339.61     3161.85     13.07 o
   2   2   2     2601.88     2558.86      9.85 o
   3   2   2      551.20      536.12      9.24 o
   4   2   2      188.62      182.70      5.36 o
   5   2   2      119.20      117.45      3.76 o
   6   2   2      105.95      110.21      7.36 o
   7   2   2       12.95       12.96      3.11 o
   8   2   2      109.95      103.70      7.20 o
  -8   3   2      160.60      124.83      7.80 o
  -7   3   2     1006.39     1001.16     13.53 o
  -6   3   2       13.35       10.88      3.14 o
  -5   3   2      186.85      178.54      5.33 o
  -4   3   2     1094.06     1119.42     18.24 o
  -3   3   2     2683.75     2647.80     19.31 o
  -2   3   2      124.82      143.83      2.24 o
  -1   3   2     2527.79     2525.48     12.11 o
   0   3   2      907.00      889.68     40.20 o
   1   3   2     3820.00     3721.01     22.29 o
   2   3   2      150.90      172.08      2.61 o
   3   3   2     1797.19     1762.56      9.15 o
   4   3   2       83.30       91.24      2.22 o
   5   3   2       39.91       44.30      3.35 o
   6   3   2        6.25        7.67      2.93 o
   7   3   2      239.82      256.40      9.96 o
  -8   4   2      221.90      205.04      9.78 o
  -7   4   2        0.34       -0.37      3.65 o
  -6   4   2      956.34      962.68     12.82 o
  -5   4   2        0.61        2.49      2.86 o
  -4   4   2      603.37      636.52      9.05 o
  -3   4   2      540.11      568.05     10.89 o
  -2   4   2     1280.99     1345.97     13.80 o
  -1   4   2       87.74       79.00      3.35 o
   0   4   2     2606.67     2551.18     18.57 o
   1   4   2        8.01        9.06      1.46 o
   2   4   2      148.68      152.12      3.54 o
   3   4   2       25.12       21.62      1.98 o
   4   4   2      137.40      137.07      3.82 o
   5   4   2       21.68       19.95      2.74 o
   6   4   2      505.65      522.24     13.38 o
   7   4   2       43.84       39.14      5.78 o
  -7   5   2      167.52      158.67      6.72 o
  -6   5   2       15.32       15.91      3.47 o
  -5   5   2      243.08      244.65      7.54 o
  -4   5   2       52.82       56.42      3.86 o
  -3   5   2     1551.99     1543.71     17.96 o
  -2   5   2      458.84      476.06     12.23 o
  -1   5   2      565.54      546.10      6.93 o
   0   5   2      101.46       99.99      3.73 o
   1   5   2      158.77      152.00      3.46 o
   2   5   2      473.02      479.45      6.14 o
   3   5   2      369.52      368.75      5.68 o
   4   5   2        8.03        8.96      4.13 o
   5   5   2      526.32      514.92     12.99 o
   6   5   2        0.26       -0.27      4.16 o
  -7   6   2        5.52        3.19      4.35 o
  -6   6   2      476.63      471.20     10.10 o
  -5   6   2       56.14       53.75      4.35 o
  -4   6   2      249.34      245.18      6.70 o
  -3   6   2       17.58       18.17      3.05 o
  -2   6   2      133.47      133.88      7.27 o
  -1   6   2        4.16       10.28      2.13 o
   0   6   2       13.99       15.75      2.74 o
   1   6   2      190.55      196.38      4.16 o
   2   6   2      675.41      670.43      6.95 o
   3   6   2       20.11       17.27      3.10 o
   4   6   2      350.47      343.23     10.70 o
   5   6   2        0.06        2.43      4.01 o
  -6   7   2        5.31        3.82      5.32 o
  -5   7   2      519.38      508.88     19.37 o
  -4   7   2       21.40       19.61      5.36 o
  -3   7   2      336.80      351.62      8.54 o
  -2   7   2       17.90       17.85      2.89 o
  -1   7   2      116.38      125.99      4.70 o
   0   7   2      164.01      156.45      7.44 o
   1   7   2      384.97      390.37     10.83 o
   2   7   2       50.75       43.30      3.80 o
   3   7   2      987.41      934.27     16.90 o
   4   7   2       86.56       82.67      6.40 o
   5   7   2      157.87      144.07      8.47 o
  -5   8   2        0.01        1.16      5.15 o
  -4   8   2      100.48      106.48      7.74 o
  -3   8   2       29.35       28.54      5.02 o
  -2   8   2      711.94      712.56     15.25 o
  -1   8   2       15.88       16.44      4.51 o
   0   8   2      432.68      459.64      9.97 o
   1   8   2       32.25       39.41      3.94 o
   2   8   2      622.60      575.35     10.70 o
   3   8   2       86.03       98.50     10.89 o
   4   8   2      343.33      354.91     17.03 o
  -3   9   2      180.85      198.49      9.96 o
  -2   9   2       38.62       27.06      5.64 o
  -1   9   2      253.44      248.45      9.14 o
   0   9   2       26.89       29.73      4.56 o
   1   9   2      295.78      294.87     12.55 o
   2   9   2       20.99       18.82      5.00 o
  -2  -9   3       45.48       46.78      4.06 o
  -1  -9   3      550.13      564.78     14.74 o
   0  -9   3       14.58       17.43      3.90 o
   1  -9   3       47.97       47.24      5.70 o
   2  -9   3       88.87      101.34     11.01 o
   3  -9   3      254.68      256.33     11.02 o
  -4  -8   3      508.02      499.02      9.60 o
  -3  -8   3       20.49       20.33      3.93 o
  -2  -8   3      327.60      315.21      8.45 o
  -1  -8   3       49.53       50.67      3.54 o
   0  -8   3      235.16      236.21      5.89 o
   1  -8   3        7.45        6.78      3.90 o
   2  -8   3      118.60      118.70      7.35 o
   3  -8   3        3.23        4.42      4.53 o
   4  -8   3       23.96       36.42      5.76 o
   5  -8   3      111.50      124.20     12.05 o
  -5  -7   3      201.36      190.75     15.22 o
  -4  -7   3        3.10        6.37      3.38 o
  -3  -7   3      390.83      387.26      8.93 o
  -2  -7   3       76.23       76.88      4.66 o
  -1  -7   3      351.74      345.22      5.72 o
   0  -7   3       45.56       39.49      2.93 o
   1  -7   3      214.30      227.58      5.44 o
   2  -7   3       46.95       54.69      5.44 o
   3  -7   3      138.88      151.72      7.49 o
   4  -7   3        4.83        5.86      4.65 o
   5  -7   3      765.01      743.50     17.61 o
   6  -7   3        0.06        1.72      5.35 o
  -6  -6   3      321.53      317.29     16.23 o
  -5  -6   3        5.17        6.34      4.05 o
  -4  -6   3      609.59      630.17     16.98 o
  -3  -6   3       37.82       35.05      3.55 o
  -2  -6   3        2.79        6.36      2.17 o
  -1  -6   3       60.52       54.71      2.65 o
   0  -6   3     1712.29     1685.87     41.22 o
   1  -6   3      387.18      418.88     10.01 o
   2  -6   3      417.70      415.39      9.96 o
   3  -6   3      862.30      866.65     14.87 o
   4  -6   3      350.84      372.43     10.83 o
   5  -6   3        0.86        4.99      4.10 o
   6  -6   3      291.18      281.99     11.03 o
  -7  -5   3      324.79      298.59     16.48 o
  -6  -5   3        1.01        3.11      4.47 o
  -5  -5   3      482.94      505.09      9.58 o
  -4  -5   3      222.57      224.27      9.80 o
  -3  -5   3      553.95      545.81      8.92 o
  -2  -5   3       92.12       91.51      3.18 o
  -1  -5   3      777.26      779.71      6.80 o
   0  -5   3      150.32      151.15      2.98 o
   1  -5   3     3471.77     3410.36     19.46 o
   2  -5   3       41.17       36.45      2.99 o
   3  -5   3     1084.81     1087.95     12.22 o
   4  -5   3      181.40      178.49      4.66 o
   5  -5   3      189.57      182.46      5.22 o
   6  -5   3        1.13        1.62      3.73 o
   7  -5   3      622.68      595.56     15.58 o
  -7  -4   3        0.43       -0.86      5.00 o
  -6  -4   3        5.67        5.38      3.25 o
  -5  -4   3       23.31       28.20      2.83 o
  -4  -4   3      273.94      271.26      5.45 o
  -3  -4   3      185.26      193.95      3.06 o
  -2  -4   3     1053.16     1035.02     11.05 o
  -1  -4   3        2.68        4.43      1.39 o
   0  -4   3      965.07      966.49      5.19 o
   1  -4   3      108.96      111.03      2.63 o
   2  -4   3     1363.29     1356.61     13.77 o
   3  -4   3        2.90        2.25      1.30 o
   4  -4   3      501.09      494.99      7.07 o
   5  -4   3        6.47        7.45      2.55 o
   6  -4   3      646.44      626.41     10.30 o
   7  -4   3       59.07       51.56      6.26 o
  -8  -3   3        1.24       -1.07      4.22 o
  -7  -3   3      238.34      265.13      9.93 o
  -6  -3   3      145.05      148.83      7.24 o
  -5  -3   3      635.48      642.46      8.30 o
  -4  -3   3        1.41        3.21      2.41 o
  -3  -3   3      409.85      404.02      6.45 o
  -2  -3   3       88.24       89.37      1.45 o
  -1  -3   3     1078.89     1092.99      8.78 o
   0  -3   3        8.76       18.86      1.08 o
   1  -3   3     1825.06     1763.46      9.79 o
   2  -3   3       19.90       24.36      1.56 o
   3  -3   3      359.97      370.67      6.40 o
   4  -3   3        3.85        4.06      1.77 o
   5  -3   3      146.90      153.07      4.66 o
   6  -3   3        2.10        4.27      4.03 o
   7  -3   3       34.54       32.12      5.61 o
  -8  -2   3      113.14      124.76      6.58 o
  -7  -2   3       11.97       12.63      4.62 o
  -6  -2   3      440.39      455.26      6.91 o
  -5  -2   3        1.59        2.77      2.49 o
  -4  -2   3     4181.28     4144.33     82.24 o
  -3  -2   3      331.96      333.08      4.83 o
  -2  -2   3     1413.41     1393.84     11.39 o
  -1  -2   3     6395.83     5930.95     80.49 o
   0  -2   3     1431.08     1414.23      5.03 o
   1  -2   3     2599.16     2621.92      9.47 o
   2  -2   3     7299.11     6848.81     43.46 o
   3  -2   3      123.93      154.37      4.37 o
   4  -2   3      433.06      425.24      5.97 o
   5  -2   3        1.57        2.74      2.27 o
   6  -2   3      126.18      133.19      6.86 o
   7  -2   3        2.02        8.66      4.83 o
   8  -2   3       91.15       96.79      7.87 o
  -8  -1   3       26.55       25.43      4.08 o
  -7  -1   3      688.23      717.24     14.97 o
  -6  -1   3        2.82        4.75      2.84 o
  -5  -1   3      341.86      351.05      6.65 o
  -4  -1   3     1012.82     1064.84     10.76 o
  -3  -1   3     2612.76     2568.43     11.31 o
  -2  -1   3       79.29       77.46      2.59 o
  -1  -1   3     3196.15     3030.83     15.76 o
   0  -1   3     1721.13     1610.74     18.13 o
   1  -1   3      962.01      924.46      7.36 o
   2  -1   3      187.84      184.39      3.50 o
   3  -1   3     1412.98     1451.85     13.52 o
   4  -1   3      109.38      102.43      5.18 o
   5  -1   3      569.17      557.04      8.63 o
   6  -1   3        6.49        7.55      2.83 o
   7  -1   3      705.66      701.48     22.63 o
   8  -1   3       78.80       61.22      6.48 o
  -8   0   3      215.17      214.98      9.77 o
  -7   0   3        0.10        2.93      3.28 o
  -6   0   3      519.06      529.50      9.03 o
  -5   0   3        0.02        1.05      1.52 o
  -4   0   3      996.45      989.67      7.71 o
  -3   0   3      257.19      285.05      3.53 o
  -2   0   3     1594.28     1622.75      7.88 o
  -1   0   3        3.04        7.38      1.01 o
   0   0   3     2580.74     2537.60     10.18 o
   1   0   3      896.00      838.46      6.05 o
   2   0   3      198.29      171.78      2.11 o
   3   0   3      202.03      222.13      4.42 o
   4   0   3      117.92      107.85      3.76 o
   5   0   3        6.57        8.66      2.49 o
   6   0   3     1514.82     1469.52     28.11 o
   7   0   3       82.73       74.27      4.65 o
   8   0   3       72.62       75.27      9.71 o
  -8   1   3       13.38       16.86      4.04 o
  -7   1   3      196.03      205.35      6.91 o
  -6   1   3        1.59        5.39      3.57 o
  -5   1   3      144.24      158.05      4.30 o
  -4   1   3       41.41       46.50      2.87 o
  -3   1   3     3316.36     3204.07     17.45 o
  -2   1   3     1234.71     1298.54     17.61 o
  -1   1   3      160.51      169.85      3.93 o
   0   1   3      132.50      157.59      2.46 o
   1   1   3      167.18      151.49      2.46 o
   2   1   3      866.28      867.17      4.90 o
   3   1   3     1734.48     1655.79     19.48 o
   4   1   3       69.17       66.74      3.32 o
   5   1   3     1603.89     1605.07     17.17 o
   6   1   3        0.89        2.03      2.64 o
   7   1   3       49.35       41.10      6.96 o
   8   1   3        0.40        0.76      3.47 o
  -8   2   3      214.14      208.09     12.35 o
  -7   2   3       22.89       29.31      4.73 o
  -6   2   3      253.23      257.50      6.65 o
  -5   2   3       51.10       54.34      4.51 o
  -4   2   3     1512.32     1538.23     18.35 o
  -3   2   3       89.02       90.49      4.77 o
  -2   2   3      496.93      461.17      6.21 o
  -1   2   3      452.80      456.03      6.48 o
   0   2   3       99.65       97.45      3.55 o
   1   2   3        0.79        5.53      1.78 o
   2   2   3     3015.01     2933.65     15.51 o
   3   2   3      264.03      264.22      3.82 o
   4   2   3      356.10      352.69      5.90 o
   5   2   3        0.08        1.92      2.47 o
   6   2   3      588.64      585.92     10.29 o
   7   2   3       73.05       82.52      7.25 o
  -8   3   3        0.02        0.14      4.53 o
  -7   3   3      353.86      361.25     10.96 o
  -6   3   3        4.76        6.36      3.80 o
  -5   3   3      734.42      743.44     10.05 o
  -4   3   3      112.99      116.52      4.23 o
  -3   3   3      619.51      618.41      9.93 o
  -2   3   3      339.59      343.70      6.06 o
  -1   3   3     5956.43     5210.65     22.98 o
   0   3   3      309.02      300.17      4.87 o
   1   3   3     2294.11     2256.89     14.21 o
   2   3   3        4.97        6.35      0.84 o
   3   3   3     1533.04     1430.62     12.66 o
   4   3   3      324.95      322.97      6.30 o
   5   3   3      103.06      105.00      5.14 o
   6   3   3       32.58       33.49      3.53 o
   7   3   3      891.97      892.89     17.80 o
  -8   4   3      145.29      142.16      8.66 o
  -7   4   3        0.37        0.52      3.29 o
  -6   4   3      254.85      256.68      7.20 o
  -5   4   3        3.92        6.06      2.85 o
  -4   4   3       54.99       48.25      3.48 o
  -3   4   3      183.40      187.64      3.38 o
  -2   4   3     1566.43     1598.12     20.15 o
  -1   4   3       10.81       10.15      2.30 o
   0   4   3     1909.71     1800.18     40.42 o
   1   4   3      249.61      247.12      5.23 o
   2   4   3     1817.28     1800.34     10.31 o
   3   4   3      131.14      133.74      3.29 o
   4   4   3      319.01      320.31      7.13 o
   5   4   3       10.12       12.76      2.97 o
   6   4   3      644.57      656.71     15.06 o
   7   4   3      131.29      135.64     17.45 o
  -7   5   3      160.27      156.43      6.68 o
  -6   5   3       48.72       48.53      4.21 o
  -5   5   3      223.62      225.77      8.09 o
  -4   5   3       28.06       32.64      3.36 o
  -3   5   3      926.43      929.00     11.27 o
  -2   5   3      160.77      169.68      3.91 o
  -1   5   3       63.34       67.92      3.74 o
   0   5   3      382.98      388.55      6.78 o
   1   5   3      342.23      349.91     10.93 o
   2   5   3      102.48      103.83      4.24 o
   3   5   3      892.49      888.69     17.37 o
   4   5   3        0.21        1.09      2.44 o
   5   5   3        7.30        6.36      4.50 o
   6   5   3       28.33       24.34      4.98 o
  -7   6   3        0.51        1.79      3.75 o
  -6   6   3      289.58      285.99     11.13 o
  -5   6   3       35.78       35.72      4.07 o
  -4   6   3      525.87      506.69      9.63 o
  -3   6   3       82.53       82.90      4.52 o
  -2   6   3     1121.40     1137.17     12.75 o
  -1   6   3        3.50        3.04      2.07 o
   0   6   3      428.77      440.93      7.83 o
   1   6   3       45.24       43.71      3.02 o
   2   6   3      660.86      633.19      8.23 o
   3   6   3      345.87      340.77     10.32 o
   4   6   3      219.05      225.67      9.13 o
   5   6   3        0.38        1.42      4.44 o
  -6   7   3        0.86       -1.07      5.80 o
  -5   7   3      516.63      512.39     13.83 o
  -4   7   3       67.09       68.23      4.77 o
  -3   7   3       44.92       52.70      4.26 o
  -2   7   3      163.14      162.71      5.77 o
  -1   7   3      884.17      889.74     21.38 o
   0   7   3        6.31        7.16      2.53 o
   1   7   3      445.26      435.84      8.77 o
   2   7   3       36.69       39.32      4.81 o
   3   7   3      526.45      547.32     26.05 o
   4   7   3        1.08        2.00      4.53 o
  -5   8   3       34.80       28.64      6.65 o
  -4   8   3      381.52      393.26     12.95 o
  -3   8   3        0.34        1.32      5.04 o
  -2   8   3      208.36      204.99     12.16 o
  -1   8   3       11.65       11.07      4.86 o
   0   8   3      102.38      103.14      5.76 o
   1   8   3        2.96        5.61      3.25 o
   2   8   3      298.19      277.30      7.89 o
   3   8   3        4.72        5.41      4.45 o
  -3   9   3      185.90      177.10      9.69 o
  -2   9   3      195.14      206.41     10.01 o
  -1   9   3      468.14      471.11     11.23 o
   0   9   3        8.18       12.27      4.77 o
   1   9   3        3.59        1.79      4.57 o
  -2  -9   4       58.81       72.97      7.36 o
  -1  -9   4      827.08      828.79     17.95 o
   0  -9   4       19.50       21.11      4.03 o
   1  -9   4       73.07       77.37      6.95 o
   2  -9   4       33.18       27.01      5.81 o
   3  -9   4      221.85      237.15     20.33 o
  -4  -8   4       53.47       39.38      4.69 o
  -3  -8   4        1.41        1.40      3.58 o
  -2  -8   4      567.79      584.79     15.36 o
  -1  -8   4        6.43        8.13      3.33 o
   0  -8   4        6.69        9.96      3.57 o
   1  -8   4        9.45        9.50      4.55 o
   2  -8   4       31.64       37.64      5.40 o
   3  -8   4        1.65       -0.41      4.69 o
   4  -8   4      804.46      822.16     17.72 o
  -5  -7   4      576.91      586.69     14.83 o
  -4  -7   4        9.12        8.66      3.61 o
  -3  -7   4      532.41      522.61     14.95 o
  -2  -7   4        2.80        3.36      3.00 o
  -1  -7   4      100.66      100.32      3.99 o
   0  -7   4      212.01      206.28      4.61 o
   1  -7   4      280.94      292.61      7.46 o
   2  -7   4      516.45      532.49     12.08 o
   3  -7   4      384.25      391.93     14.38 o
   4  -7   4      613.70      606.18     14.31 o
   5  -7   4      241.19      250.86     10.58 o
  -6  -6   4      112.54      101.82      7.84 o
  -5  -6   4      107.11      109.33      5.62 o
  -4  -6   4      516.04      520.29     12.86 o
  -3  -6   4       97.36       95.21      4.80 o
  -2  -6   4      148.13      150.81      4.30 o
  -1  -6   4       27.87       28.96      2.28 o
   0  -6   4     3191.59     3241.96     20.89 o
   1  -6   4       53.28       55.80      3.02 o
   2  -6   4      100.20       92.91      5.63 o
   3  -6   4        0.00        2.80      2.86 o
   4  -6   4      863.76      870.63     12.76 o
   5  -6   4       26.66       29.82      4.32 o
   6  -6   4      615.26      622.08     15.95 o
  -7  -5   4      354.72      365.24     17.99 o
  -6  -5   4       43.71       44.74      4.48 o
  -5  -5   4      177.40      184.07      5.38 o
  -4  -5   4        4.03        3.49      2.37 o
  -3  -5   4       95.04       96.97      3.49 o
  -2  -5   4      308.80      316.12      6.00 o
  -1  -5   4     3705.98     3562.16     20.81 o
   0  -5   4      520.73      528.64      6.16 o
   1  -5   4      319.42      317.31      4.58 o
   2  -5   4      619.66      631.79     11.80 o
   3  -5   4      511.40      534.85      8.92 o
   4  -5   4      178.19      180.01      6.07 o
   5  -5   4      694.55      687.39     11.78 o
   6  -5   4       16.87       12.51      3.57 o
   7  -5   4      147.82      154.86      9.36 o
  -7  -4   4        0.34        3.52      5.05 o
  -6  -4   4       50.93       48.39      6.86 o
  -5  -4   4      395.50      387.95      8.17 o
  -4  -4   4     1121.90     1131.45     14.20 o
  -3  -4   4       16.18       18.59      2.30 o
  -2  -4   4      634.00      621.54      8.05 o
  -1  -4   4       46.24       48.17      1.57 o
   0  -4   4     1259.69     1219.94      9.28 o
   1  -4   4       60.35       64.19      1.29 o
   2  -4   4     1448.03     1381.20     15.07 o
   3  -4   4      239.74      257.28      6.76 o
   4  -4   4      284.80      289.62      7.13 o
   5  -4   4      321.53      340.76      9.41 o
   6  -4   4      285.62      290.82      8.37 o
   7  -4   4       49.43       42.73      6.03 o
  -7  -3   4       27.70       34.17      5.55 o
  -6  -3   4        0.11        1.26      2.79 o
  -5  -3   4      530.63      569.19     15.36 o
  -4  -3   4       22.02       21.42      1.76 o
  -3  -3   4     1158.19     1066.60     28.45 o
  -2  -3   4       69.38       73.71      1.91 o
  -1  -3   4     1247.91     1223.24      6.28 o
   0  -3   4        3.99        5.07      0.90 o
   1  -3   4     3592.17     3566.53     16.26 o
   2  -3   4        0.03        1.05      0.91 o
   3  -3   4       62.97       52.80      2.92 o
   4  -3   4      240.28      243.89      4.99 o
   5  -3   4      913.29      893.50     18.53 o
   6  -3   4       40.45       37.85      5.29 o
   7  -3   4       53.11       56.04      8.06 o
  -8  -2   4      215.93      236.98     10.39 o
  -7  -2   4        9.31        6.01      4.19 o
  -6  -2   4      755.19      783.36     14.77 o
  -5  -2   4       48.59       49.12      2.68 o
  -4  -2   4     2121.95     2134.75     12.80 o
  -3  -2   4      235.41      234.14      5.89 o
  -2  -2   4      667.62      645.72      6.33 o
  -1  -2   4     4911.50     4885.54     17.45 o
   0  -2   4     2875.49     2608.24     13.16 o
   1  -2   4     2037.59     2157.71     19.60 o
   2  -2   4     3072.67     3070.02     14.94 o
   3  -2   4      162.55      169.13      3.55 o
   4  -2   4        7.34        9.72      1.79 o
   5  -2   4      109.74      107.59      4.46 o
   6  -2   4      411.91      414.17     13.08 o
   7  -2   4        1.31        5.10      4.48 o
  -8  -1   4        8.37        9.90      5.47 o
  -7  -1   4      531.36      527.21     13.33 o
  -6  -1   4       13.41       14.65      2.89 o
  -5  -1   4     1399.01     1445.71     13.26 o
  -4  -1   4       67.92       59.59      3.04 o
  -3  -1   4     2169.08     2295.15     15.81 o
  -2  -1   4       11.03       12.80      0.96 o
  -1  -1   4     2776.91     2597.35     38.64 o
   0  -1   4      130.42      143.08      5.73 o
   1  -1   4     1588.48     1624.85      9.41 o
   2  -1   4      358.22      353.06      7.61 o
   3  -1   4     1182.86     1122.60     13.59 o
   4  -1   4       37.32       39.87      2.07 o
   5  -1   4     1295.58     1300.53     13.43 o
   6  -1   4      193.61      175.38      5.86 o
   7  -1   4       21.50       27.30      4.76 o
   8  -1   4        3.58        6.17      5.88 o
  -8   0   4      193.44      203.88      9.66 o
  -7   0   4       38.11       41.58      5.77 o
  -6   0   4      128.38      134.67      5.14 o
  -5   0   4      107.24      110.94      3.01 o
  -4   0   4     1158.47     1188.46      9.17 o
  -3   0   4      454.37      478.54      5.90 o
  -2   0   4      409.65      414.55      6.87 o
  -1   0   4       24.95       28.99      1.74 o
   0   0   4       19.80       26.98      1.51 o
   1   0   4     2395.05     2365.36     17.39 o
   2   0   4      437.28      373.37      4.13 o
   3   0   4      766.26      793.92     10.22 o
   4   0   4     1547.03     1588.60     22.12 o
   5   0   4      616.99      623.13      9.31 o
   6   0   4      588.21      557.37     26.33 o
   7   0   4       24.71       19.04      3.84 o
   8   0   4      131.80      144.35      8.32 o
  -8   1   4        8.58        5.37      4.97 o
  -7   1   4      475.22      492.61      9.88 o
  -6   1   4       21.30       23.83      3.28 o
  -5   1   4      386.59      391.92      6.41 o
  -4   1   4       41.47       54.00      3.70 o
  -3   1   4     2272.34     2317.92     38.36 o
  -2   1   4     2148.27     2178.42     21.34 o
  -1   1   4      119.14      178.54      3.71 o
   0   1   4       67.20       62.22      2.06 o
   1   1   4      804.67      710.67      5.70 o
   2   1   4      245.76      279.37      2.51 o
   3   1   4     1283.91     1253.63      7.92 o
   4   1   4      241.70      264.57      5.96 o
   5   1   4      223.46      233.44      6.20 o
   6   1   4      100.54       96.82      4.81 o
   7   1   4      359.24      336.95      8.75 o
  -8   2   4      271.58      280.61      9.79 o
  -7   2   4       11.20        5.65      3.88 o
  -6   2   4      676.38      726.64     16.14 o
  -5   2   4        0.33        0.99      3.45 o
  -4   2   4      546.46      552.62      9.83 o
  -3   2   4      174.64      167.29      4.22 o
  -2   2   4     1002.52      932.37      8.50 o
  -1   2   4        4.70        4.60      3.54 o
   0   2   4     5502.17     5322.84     33.82 o
   1   2   4      226.91      258.36      4.96 o
   2   2   4     1903.10     1716.23     18.02 o
   3   2   4      169.11      175.02      5.14 o
   4   2   4     1336.01     1280.93     12.98 o
   5   2   4      124.01      132.44      5.08 o
   6   2   4      908.01      897.56     15.25 o
   7   2   4        0.05        1.94      3.27 o
  -8   3   4       51.23       51.42      6.64 o
  -7   3   4       86.94       77.57      6.30 o
  -6   3   4       55.38       51.42      4.76 o
  -5   3   4      568.83      594.07      9.40 o
  -4   3   4        0.31        2.56      2.28 o
  -3   3   4       88.07       81.90      4.54 o
  -2   3   4      708.00      721.37     16.22 o
  -1   3   4     3510.44     3470.10     81.98 o
   0   3   4        7.34        7.42      1.53 o
   1   3   4     1348.10     1316.12     15.04 o
   2   3   4      257.96      262.77      7.17 o
   3   3   4     1072.40     1021.30     12.96 o
   4   3   4      715.92      705.33     14.90 o
   5   3   4     1062.16     1053.37     16.87 o
   6   3   4      623.57      619.39     11.20 o
   7   3   4       68.81       69.12      5.05 o
  -8   4   4      142.23      148.72      8.96 o
  -7   4   4       29.89       30.80      4.09 o
  -6   4   4       22.63       23.97      3.51 o
  -5   4   4        1.69        3.70      2.33 o
  -4   4   4      412.62      415.86      7.86 o
  -3   4   4      131.09      142.14      4.86 o
  -2   4   4     2544.91     2498.60     30.67 o
  -1   4   4       61.20       70.36      3.99 o
   0   4   4      569.62      577.86     11.37 o
   1   4   4       13.14       12.32      1.66 o
   2   4   4     2022.21     1936.51     20.18 o
   3   4   4      548.50      575.16     13.93 o
   4   4   4       81.60       78.94      4.34 o
   5   4   4      434.63      442.62      9.21 o
   6   4   4      795.87      778.84     16.65 o
  -7   5   4      168.67      162.80      7.00 o
  -6   5   4       48.25       48.13      4.52 o
  -5   5   4      279.89      287.92      8.93 o
  -4   5   4      140.79      151.32      5.47 o
  -3   5   4      222.89      225.21      6.16 o
  -2   5   4       30.78       33.41      2.63 o
  -1   5   4     1624.71     1565.01     18.70 o
   0   5   4        6.38        8.19      3.05 o
   1   5   4     1375.79     1358.94     20.68 o
   2   5   4      313.03      315.87      7.06 o
   3   5   4        7.05        9.31      2.89 o
   4   5   4      105.22       96.44      4.80 o
   5   5   4      282.88      284.96     14.90 o
   6   5   4        2.14        0.57      4.96 o
  -7   6   4       71.94       83.76      5.87 o
  -6   6   4      216.71      220.93      7.58 o
  -5   6   4       15.97       16.96      3.20 o
  -4   6   4     1240.57     1226.07     14.83 o
  -3   6   4       57.43       58.88      4.21 o
  -2   6   4      264.77      259.96      6.95 o
  -1   6   4      934.69      935.29     11.36 o
   0   6   4      251.71      274.38      8.42 o
   1   6   4      428.46      419.98      8.22 o
   2   6   4      439.56      435.77      8.56 o
   3   6   4       21.59       20.89      4.78 o
   4   6   4      140.82      141.92      7.93 o
   5   6   4       51.44       50.46      5.92 o
  -6   7   4       20.09       19.43      5.57 o
  -5   7   4      372.59      351.09     11.88 o
  -4   7   4       36.83       40.60      4.22 o
  -3   7   4      801.73      839.84     12.61 o
  -2   7   4        1.15        3.57      3.14 o
  -1   7   4      336.32      331.18      7.94 o
   0   7   4       44.18       41.52      3.04 o
   1   7   4      353.11      347.87      6.96 o
   2   7   4       22.88       21.60      3.53 o
   3   7   4      467.58      472.26     12.71 o
   4   7   4       62.47       66.56      6.76 o
  -4   8   4      114.19      123.64      8.39 o
  -3   8   4        1.93        0.20      5.38 o
  -2   8   4       52.82       52.85      6.51 o
  -1   8   4       25.65       28.55      4.96 o
   0   8   4      189.28      191.59      7.31 o
   1   8   4       44.21       39.67      4.42 o
   2   8   4      507.36      511.35     10.74 o
   3   8   4       21.62       24.99      4.91 o
  -2   9   4       49.76       52.72      7.41 o
  -1   9   4       54.09       58.37      5.87 o
   0   9   4       36.16       41.29      5.87 o
   1   9   4        2.53        2.58      6.03 o
  -2  -9   5       24.29       33.68      6.26 o
  -1  -9   5       84.69       83.97      7.55 o
   0  -9   5        3.75        2.45      3.84 o
   1  -9   5      261.66      252.68     11.00 o
   2  -9   5       30.99       30.87      5.81 o
  -4  -8   5      656.30      650.03     16.39 o
  -3  -8   5      314.22      312.06     15.91 o
  -2  -8   5      448.79      448.29     13.13 o
  -1  -8   5       38.96       36.41      8.66 o
   0  -8   5      280.72      275.33      8.09 o
   1  -8   5       16.49       18.65      4.09 o
   2  -8   5      409.18      406.12      9.65 o
   3  -8   5      191.31      188.72      9.78 o
   4  -8   5       70.67       78.07      7.06 o
  -5  -7   5      197.96      206.57     12.06 o
  -4  -7   5        1.61        0.51      3.50 o
  -3  -7   5      367.19      368.96      8.95 o
  -2  -7   5      298.03      315.87      8.09 o
  -1  -7   5      661.45      658.63     10.88 o
   0  -7   5       66.34       62.41      4.47 o
   1  -7   5      206.55      215.42      5.78 o
   2  -7   5      236.36      232.91      7.14 o
   3  -7   5      449.99      466.96     12.40 o
   4  -7   5        0.04        0.10      4.75 o
   5  -7   5       97.23      101.84      8.28 o
  -6  -6   5      154.28      158.80     10.05 o
  -5  -6   5        6.21        6.14      3.31 o
  -4  -6   5      849.64      869.83     17.39 o
  -3  -6   5       11.65       13.31      3.37 o
  -2  -6   5     1891.91     1881.37     13.86 o
  -1  -6   5       30.99       29.34      2.57 o
   0  -6   5       79.81       79.02      2.93 o
   1  -6   5        0.39        1.21      1.89 o
   2  -6   5     1427.43     1438.88     12.45 o
   3  -6   5       14.42       12.59      2.99 o
   4  -6   5      185.72      181.45      7.88 o
   5  -6   5       54.46       52.00      4.83 o
   6  -6   5      213.90      215.76      8.19 o
  -6  -5   5        7.71        5.27      7.65 o
  -5  -5   5      209.22      212.63      5.85 o
  -4  -5   5      793.93      784.45     10.03 o
  -3  -5   5      542.70      545.52     13.04 o
  -2  -5   5     2596.82     2569.84     29.20 o
  -1  -5   5     1339.59     1327.88      8.66 o
   0  -5   5       37.34       35.55      1.67 o
   1  -5   5      270.99      271.23      3.60 o
   2  -5   5      156.50      158.39      3.98 o
   3  -5   5      159.18      162.16      5.53 o
   4  -5   5      158.80      170.82      6.02 o
   5  -5   5     1291.77     1238.07     19.32 o
   6  -5   5       11.06       17.87      4.74 o
  -7  -4   5       34.56       31.64      5.48 o
  -6  -4   5      790.50      776.28     12.12 o
  -5  -4   5      358.45      357.78      8.01 o
  -4  -4   5       66.43       72.12      3.44 o
  -3  -4   5      801.66      819.95     10.57 o
  -2  -4   5      476.57      463.63      5.77 o
  -1  -4   5      169.02      178.72      2.29 o
   0  -4   5      420.30      435.60      4.86 o
   1  -4   5      621.97      621.80      5.62 o
   2  -4   5      212.28      199.33      4.05 o
   3  -4   5      191.41      184.96      3.96 o
   4  -4   5      542.38      529.38      7.85 o
   5  -4   5        0.09        0.55      3.97 o
   6  -4   5      420.82      427.93     12.40 o
   7  -4   5        2.28        5.19      5.23 o
  -7  -3   5     1140.45     1167.09     19.91 o
  -6  -3   5      230.75      221.44      6.75 o
  -5  -3   5       64.76       60.85      4.03 o
  -4  -3   5       39.97       47.05      3.59 o
  -3  -3   5     2076.17     2027.54     16.50 o
  -2  -3   5        7.90        7.64      1.23 o
  -1  -3   5      620.87      597.40      9.59 o
   0  -3   5        9.81       22.85      2.11 o
   1  -3   5      706.41      636.57      6.49 o
   2  -3   5      166.07      171.05      6.62 o
   3  -3   5     2821.62     2848.17     24.13 o
   4  -3   5        7.30       15.06      2.78 o
   5  -3   5      253.85      262.28      9.05 o
   6  -3   5      101.04       95.16      7.00 o
   7  -3   5       67.78       73.45      6.80 o
  -8  -2   5      108.30      116.44      8.21 o
  -7  -2   5      148.75      141.44      8.11 o
  -6  -2   5      339.34      352.79      8.06 o
  -5  -2   5       23.68       27.32      3.17 o
  -4  -2   5      554.98      552.73      7.61 o
  -3  -2   5      383.24      389.76      7.11 o
  -2  -2   5      802.08      742.07      9.39 o
  -1  -2   5      370.43      433.43      5.61 o
   0  -2   5     6529.69     5991.48     74.87 o
   1  -2   5      486.40      497.05      4.93 o
   2  -2   5     3343.75     3172.24     10.44 o
   3  -2   5      149.31      157.82      4.21 o
   4  -2   5      615.35      627.32      7.90 o
   5  -2   5        6.52        7.41      2.79 o
   6  -2   5      566.70      574.19     13.72 o
   7  -2   5       79.68       74.89      6.55 o
  -8  -1   5       21.62       16.57      5.14 o
  -7  -1   5      126.49      131.46      7.88 o
  -6  -1   5       76.42       75.39      5.86 o
  -5  -1   5     1067.35     1089.19     14.48 o
  -4  -1   5       34.09       35.08      1.51 o
  -3  -1   5       45.66       73.25      2.90 o
  -2  -1   5      373.85      449.08      7.56 o
  -1  -1   5     3970.17     3924.71     27.32 o
   0  -1   5      121.31      120.18      2.91 o
   1  -1   5     3269.39     3075.64     36.57 o
   2  -1   5       44.75       42.82      1.80 o
   3  -1   5      388.43      368.10      4.64 o
   4  -1   5      170.57      170.96      5.48 o
   5  -1   5      134.74      126.30      5.98 o
   6  -1   5       70.84       72.66      4.62 o
   7  -1   5      318.03      297.09     12.08 o
  -8   0   5      108.76      126.03      8.55 o
  -7   0   5        1.73        2.02      4.34 o
  -6   0   5      518.70      539.59     10.64 o
  -5   0   5       51.14       59.72      2.53 o
  -4   0   5      545.31      539.59      5.28 o
  -3   0   5      231.76      231.62      4.44 o
  -2   0   5     5269.45     5091.10     49.77 o
  -1   0   5       80.73       70.32      2.56 o
   0   0   5       63.75       51.74      2.07 o
   1   0   5        0.06        1.83      0.92 o
   2   0   5     2822.79     2661.19     12.07 o
   3   0   5     1149.28     1213.60     10.59 o
   4   0   5       31.40       40.37      3.06 o
   5   0   5        0.17        2.34      2.41 o
   6   0   5      243.57      244.76      7.01 o
   7   0   5        6.19        9.78      3.42 o
  -8   1   5      306.72      312.96     11.57 o
  -7   1   5       87.03       92.62      6.98 o
  -6   1   5       36.30       33.93      3.58 o
  -5   1   5     1498.47     1513.47     11.19 o
  -4   1   5      200.47      202.25      4.09 o
  -3   1   5      839.34      808.83      8.58 o
  -2   1   5       43.03       43.35      2.21 o
  -1   1   5     3469.41     3310.90     14.56 o
   0   1   5      624.74      713.90      7.28 o
   1   1   5       50.46       76.59      1.52 o
   2   1   5     1184.31     1260.63      8.16 o
   3   1   5     1860.67     1913.00     17.26 o
   4   1   5      263.72      243.97      6.00 o
   5   1   5      367.49      356.25      7.78 o
   6   1   5        2.59        2.54      2.95 o
   7   1   5       79.52       78.42      5.23 o
  -8   2   5      208.75      215.30     10.17 o
  -7   2   5       85.75       89.12      5.29 o
  -6   2   5      608.53      625.35     12.64 o
  -5   2   5        1.74        2.59      2.85 o
  -4   2   5     1558.37     1482.22     28.69 o
  -3   2   5      271.98      288.27     14.13 o
  -2   2   5     3143.15     3010.72     38.97 o
  -1   2   5       17.29       10.33      2.68 o
   0   2   5       72.59      130.69      3.03 o
   1   2   5        0.82        3.76      2.03 o
   2   2   5     2128.09     2085.64     18.24 o
   3   2   5       12.47       12.36      2.57 o
   4   2   5      335.69      357.51      9.22 o
   5   2   5        7.45        9.40      2.98 o
   6   2   5      295.70      293.74      8.00 o
   7   2   5       59.97       57.89      4.92 o
  -8   3   5       11.16        8.73      4.94 o
  -7   3   5      299.08      307.78     14.72 o
  -6   3   5      106.03      102.93      4.90 o
  -5   3   5      857.30      823.35     10.94 o
  -4   3   5      616.81      639.93      9.16 o
  -3   3   5      197.85      179.59      5.04 o
  -2   3   5     1713.93     1822.98     20.34 o
  -1   3   5     1624.30     1661.69     15.63 o
   0   3   5       67.47       61.15      3.98 o
   1   3   5     1627.42     1582.78     18.67 o
   2   3   5       27.11       25.68      2.92 o
   3   3   5      426.45      407.22     11.06 o
   4   3   5       61.44       66.29      4.10 o
   5   3   5      924.13      916.20     12.96 o
   6   3   5      197.59      187.46      7.45 o
   7   3   5      285.63      283.31      9.77 o
  -7   4   5        3.72        3.88      4.77 o
  -6   4   5      362.45      342.38      8.30 o
  -5   4   5        3.04        2.01      2.75 o
  -4   4   5        2.27        3.64      2.76 o
  -3   4   5      437.01      429.94      6.29 o
  -2   4   5      665.61      635.53     11.14 o
  -1   4   5        2.54        4.32      2.97 o
   0   4   5      426.66      414.06      8.93 o
   1   4   5       27.25       25.21      2.97 o
   2   4   5        4.45        4.48      2.78 o
   3   4   5       49.16       45.66      3.81 o
   4   4   5     2157.51     2128.71     22.86 o
   5   4   5        8.13        8.01      3.05 o
   6   4   5      176.99      173.57      6.97 o
  -7   5   5      173.82      172.49      7.01 o
  -6   5   5       23.17       19.49      3.82 o
  -5   5   5      124.44      123.65      5.68 o
  -4   5   5       18.36       18.70      3.22 o
  -3   5   5      347.62      345.99      5.95 o
  -2   5   5        9.76       10.63      2.40 o
  -1   5   5     2224.03     2212.05     35.86 o
   0   5   5      830.49      798.97     12.89 o
   1   5   5       36.92       38.87      3.60 o
   2   5   5     1447.32     1436.32     17.77 o
   3   5   5     1216.91     1173.39     19.94 o
   4   5   5      114.64      113.65      5.33 o
   5   5   5      198.96      198.26     19.81 o
  -6   6   5      150.56      155.35     10.92 o
  -5   6   5       49.68       47.73      4.40 o
  -4   6   5      984.43      983.49     20.48 o
  -3   6   5      573.75      563.84     12.95 o
  -2   6   5        4.35        4.98      2.55 o
  -1   6   5      224.80      231.64      6.48 o
   0   6   5     2639.44     2572.03     17.01 o
   1   6   5       73.20       69.67      4.38 o
   2   6   5     1270.78     1281.47     15.39 o
   3   6   5        0.03        0.71      2.95 o
   4   6   5       24.40       23.39      5.01 o
   5   6   5        0.89        0.34      4.15 o
  -6   7   5        0.40        1.15      6.79 o
  -5   7   5      829.48      810.28     16.04 o
  -4   7   5        0.04        1.28      3.50 o
  -3   7   5       11.45       11.80      3.35 o
  -2   7   5       86.68       87.11      4.94 o
  -1   7   5     1177.14     1171.38     20.05 o
   0   7   5      124.12      131.17      4.75 o
   1   7   5      389.41      381.30     10.45 o
   2   7   5       22.33       22.33      3.89 o
   3   7   5      157.84      148.14      8.05 o
   4   7   5        6.12        4.70      6.27 o
  -4   8   5      109.15      119.64      6.40 o
  -3   8   5       49.19       45.54      4.65 o
  -2   8   5      380.94      381.19      9.46 o
  -1   8   5       22.25       26.36      5.47 o
   0   8   5      423.84      411.21     22.34 o
   1   8   5      114.58      127.81      6.24 o
   2   8   5       12.68       11.78      3.91 o
  -1   9   5        6.66        9.40      5.76 o
   0   9   5      107.44      118.71     11.13 o
  -1  -9   6      363.00      346.36     18.43 o
   0  -9   6       79.46       67.46     10.40 o
   1  -9   6      358.97      338.16     16.24 o
  -3  -8   6       16.62       14.23      5.41 o
  -2  -8   6      120.78      117.82      8.12 o
  -1  -8   6      351.40      370.43     12.25 o
   0  -8   6       87.35       88.57      5.49 o
   1  -8   6       27.44       31.20      4.21 o
   2  -8   6      339.05      351.66     11.88 o
   3  -8   6        3.21        4.98      4.03 o
   4  -8   6      192.47      190.18      9.59 o
  -5  -7   6      502.68      484.30     12.77 o
  -4  -7   6        2.30        7.21      6.18 o
  -3  -7   6      876.29      886.08     17.88 o
  -2  -7   6       28.99       27.85      5.47 o
  -1  -7   6      374.38      349.30      8.50 o
   0  -7   6       31.46       34.79      4.15 o
   1  -7   6      694.20      689.83     12.84 o
   2  -7   6       19.90       22.99      3.97 o
   3  -7   6      390.84      410.83     10.62 o
   4  -7   6        3.40        3.55      3.07 o
   5  -7   6      132.05      133.47      6.63 o
  -5  -6   6       86.21       82.00      5.37 o
  -4  -6   6      371.86      366.87      9.18 o
  -3  -6   6        0.16       -0.63      2.79 o
  -2  -6   6       67.96       73.08      4.22 o
  -1  -6   6       88.43       88.38      4.59 o
   0  -6   6      971.67      981.16     11.08 o
   1  -6   6       93.18      100.44      4.27 o
   2  -6   6      926.36      912.26     15.73 o
   3  -6   6        3.23        4.52      2.69 o
   4  -6   6       68.91       72.65      5.62 o
   5  -6   6        4.93        6.76      3.67 o
   6  -6   6      372.21      365.83     12.45 o
  -6  -5   6       51.69       50.03      5.96 o
  -5  -5   6       93.00       99.75      7.65 o
  -4  -5   6      397.54      417.01     12.82 o
  -3  -5   6     1053.65     1079.76     17.48 o
  -2  -5   6        0.49        1.85      2.38 o
  -1  -5   6       77.65       88.00      3.71 o
   0  -5   6       36.86       42.26      2.21 o
   1  -5   6      214.56      204.21      4.20 o
   2  -5   6       16.11       21.00      2.30 o
   3  -5   6      167.66      173.80      4.97 o
   4  -5   6        5.73        4.92      2.54 o
   5  -5   6      651.03      650.63     23.23 o
   6  -5   6        0.23        1.92      4.21 o
  -7  -4   6       25.19       25.69     10.53 o
  -6  -4   6       12.36        9.62      3.50 o
  -5  -4   6      192.99      196.23      6.45 o
  -4  -4   6      826.96      817.14     11.17 o
  -3  -4   6      798.88      786.00     14.03 o
  -2  -4   6     2230.49     2226.12     13.88 o
  -1  -4   6      105.41      104.41      2.06 o
   0  -4   6       36.34       34.95      2.19 o
   1  -4   6        2.56        5.16      1.81 o
   2  -4   6      946.27      955.29     12.38 o
   3  -4   6        4.72        3.84      2.17 o
   4  -4   6      511.28      496.80     13.37 o
   5  -4   6       22.97       16.68      4.64 o
   6  -4   6      294.54      296.55     21.04 o
  -7  -3   6      174.44      166.74      8.60 o
  -6  -3   6       89.54       88.02      5.02 o
  -5  -3   6      576.98      588.63     10.04 o
  -4  -3   6       43.55       43.80      3.62 o
  -3  -3   6      147.23      138.31      4.01 o
  -2  -3   6       17.67       12.82      1.63 o
  -1  -3   6     1150.48     1069.11      7.56 o
   0  -3   6      184.40      186.52      3.62 o
   1  -3   6     1777.45     1780.13     19.12 o
   2  -3   6        9.86        9.03      1.77 o
   3  -3   6      964.80      960.31     10.88 o
   4  -3   6        4.03        3.93      2.20 o
   5  -3   6      304.16      299.30      9.71 o
   6  -3   6       38.58       42.96      5.40 o
   7  -3   6      235.44      231.49     19.63 o
  -7  -2   6        8.08        8.13      4.65 o
  -6  -2   6      555.94      553.14     10.22 o
  -5  -2   6       17.89       20.57      3.16 o
  -4  -2   6      133.55      124.94      4.85 o
  -3  -2   6        5.70        9.87      2.36 o
  -2  -2   6     3220.64     3200.89     20.63 o
  -1  -2   6      333.46      339.43      4.40 o
   0  -2   6     1365.19     1245.59     11.21 o
   1  -2   6        3.14        4.86      1.74 o
   2  -2   6     2160.15     2151.64     14.21 o
   3  -2   6      104.71      122.04      4.75 o
   4  -2   6      255.82      253.10      5.44 o
   5  -2   6       59.04       57.48      4.20 o
   6  -2   6      446.57      427.62     12.43 o
   7  -2   6        0.38        1.49      4.99 o
  -8  -1   6        9.65        9.31      5.22 o
  -7  -1   6      126.48      123.98      8.00 o
  -6  -1   6      314.28      324.49     10.18 o
  -5  -1   6       85.48       80.35      4.36 o
  -4  -1   6      388.84      389.74      4.79 o
  -3  -1   6     1228.30     1247.85     10.01 o
  -2  -1   6      270.47      291.35     11.39 o
  -1  -1   6     2462.28     2467.58     23.25 o
   0  -1   6      195.18      202.20      3.92 o
   1  -1   6     1799.25     1799.80      8.17 o
   2  -1   6        2.04        2.67      1.13 o
   3  -1   6      286.57      270.52      4.72 o
   4  -1   6        0.43        0.45      2.17 o
   5  -1   6      714.01      704.14     13.26 o
   6  -1   6       85.71       89.37      6.68 o
   7  -1   6      226.49      222.67      9.97 o
  -8   0   6       48.67       56.45      7.05 o
  -7   0   6      159.72      152.49      8.20 o
  -6   0   6      403.14      384.46     21.75 o
  -5   0   6      418.13      428.89      7.55 o
  -4   0   6      345.93      348.19      4.55 o
  -3   0   6       16.08       21.50      2.15 o
  -2   0   6     1650.74     1574.20     11.15 o
  -1   0   6       22.25       32.64      3.41 o
   0   0   6       51.19       49.51      2.25 o
   1   0   6        2.38        5.82      1.51 o
   2   0   6      764.42      749.06      6.77 o
   3   0   6      203.04      212.73      4.87 o
   4   0   6      249.78      245.08      6.47 o
   5   0   6        2.13        2.57      2.64 o
   6   0   6      136.57      130.11      5.54 o
   7   0   6       36.72       40.18      4.35 o
  -8   1   6       24.10       26.22      6.10 o
  -7   1   6      611.85      581.58     14.42 o
  -6   1   6        4.14        2.28      3.19 o
  -5   1   6     2094.08     2075.49     16.63 o
  -4   1   6        0.23        3.06      2.44 o
  -3   1   6      709.08      729.66     12.71 o
  -2   1   6      399.67      401.36      5.35 o
  -1   1   6     1584.29     1524.86     28.74 o
   0   1   6      257.21      260.01      5.12 o
   1   1   6     1273.16     1326.93     13.43 o
   2   1   6       37.80       46.76      3.94 o
   3   1   6      989.27      910.27     17.61 o
   4   1   6       12.02        8.13      2.70 o
   5   1   6      242.84      257.28      6.90 o
   6   1   6       14.82       15.10      3.67 o
   7   1   6       50.28       51.52      4.55 o
  -7   2   6      103.49      125.28      7.55 o
  -6   2   6      399.00      389.29      8.65 o
  -5   2   6        8.23        9.48      2.39 o
  -4   2   6     1639.38     1628.99     14.96 o
  -3   2   6       30.90       34.43      2.90 o
  -2   2   6      441.54      421.00      5.73 o
  -1   2   6      635.78      709.78      7.78 o
   0   2   6      345.40      359.93      5.23 o
   1   2   6      159.00      183.87      5.03 o
   2   2   6     3979.92     3872.92     21.62 o
   3   2   6       84.62       83.53      4.12 o
   4   2   6      218.84      226.32      6.33 o
   5   2   6       97.98       94.84      5.07 o
   6   2   6      647.99      641.47     15.05 o
   7   2   6        3.63        1.89      3.66 o
  -7   3   6      322.37      311.20      8.81 o
  -6   3   6        0.65        2.98      2.95 o
  -5   3   6       64.78       60.42      4.01 o
  -4   3   6        2.86        2.34      2.67 o
  -3   3   6      375.65      409.96      7.95 o
  -2   3   6      360.91      384.08      6.95 o
  -1   3   6     1249.02     1235.21     14.57 o
   0   3   6       27.43       32.02      2.13 o
   1   3   6        5.92        7.07      2.51 o
   2   3   6       45.14       48.71      3.58 o
   3   3   6      858.26      823.43     12.50 o
   4   3   6        6.81        7.98      3.11 o
   5   3   6      396.52      397.62     11.44 o
   6   3   6        7.78        8.01      3.27 o
  -7   4   6       26.28       19.49      5.37 o
  -6   4   6       59.93       56.64      4.87 o
  -5   4   6       16.48       15.02      3.46 o
  -4   4   6      492.79      482.04      9.02 o
  -3   4   6       62.68       63.84      3.28 o
  -2   4   6      502.13      474.16      8.14 o
  -1   4   6      512.76      503.51     10.17 o
   0   4   6      448.11      468.18     16.75 o
   1   4   6       23.19       28.96      3.07 o
   2   4   6      752.68      752.20     12.38 o
   3   4   6       27.28       29.81      3.57 o
   4   4   6      476.09      490.24     15.04 o
   5   4   6        0.18       -0.52      3.39 o
   6   4   6      117.75      112.60      6.00 o
  -7   5   6       35.02       39.57      6.41 o
  -6   5   6      145.50      133.80      6.24 o
  -5   5   6      403.26      376.49      9.05 o
  -4   5   6       54.14       47.99      4.10 o
  -3   5   6      348.51      341.53      6.32 o
  -2   5   6       67.16       71.03      3.62 o
  -1   5   6      617.47      620.36     36.46 o
   0   5   6      732.13      767.95     13.13 o
   1   5   6      294.99      277.91      7.27 o
   2   5   6       17.12       18.74      3.38 o
   3   5   6     1129.52     1112.66     14.51 o
   4   5   6       93.52       88.25      5.26 o
   5   5   6      166.52      166.24     15.97 o
  -6   6   6      291.40      270.32      8.69 o
  -5   6   6        2.03        2.31      3.67 o
  -4   6   6        1.85        3.42      3.39 o
  -3   6   6       20.09       18.15      3.72 o
  -2   6   6     2365.03     2351.73     16.86 o
  -1   6   6        4.68        6.56      3.16 o
   0   6   6      352.85      368.17      9.89 o
   1   6   6      152.74      155.23      6.02 o
   2   6   6      312.60      306.06      8.26 o
   3   6   6        2.88        3.18      3.02 o
   4   6   6      206.78      205.59      9.44 o
  -5   7   6       91.32       90.21      5.92 o
  -4   7   6      306.20      312.73      8.83 o
  -3   7   6      263.81      256.58      7.93 o
  -2   7   6        0.06        2.65      3.30 o
  -1   7   6      701.05      727.48     15.54 o
   0   7   6      234.27      241.83      7.19 o
   1   7   6      531.99      512.60      9.02 o
   2   7   6       34.69       41.84      5.68 o
   3   7   6      101.17       96.64      7.31 o
  -4   8   6      148.63      161.94     11.58 o
  -3   8   6       10.66       11.22      4.22 o
  -2   8   6       55.61       50.93      4.90 o
  -1   8   6        7.07        6.53      3.70 o
   0   8   6      325.49      320.47     11.75 o
   1   8   6        0.23        2.68      3.95 o
   2   8   6        3.40        2.58      4.99 o
  -3  -8   7       11.94        9.51      4.96 o
  -2  -8   7      252.62      252.47     10.78 o
  -1  -8   7       36.17       46.34      6.28 o
   0  -8   7      293.51      289.39     12.36 o
   1  -8   7       34.18       41.55      4.80 o
   2  -8   7      978.52     1000.35     19.25 o
   3  -8   7        0.01        0.84      5.19 o
  -4  -7   7        2.63        1.55      4.88 o
  -3  -7   7      214.48      217.78      9.97 o
  -2  -7   7      166.62      178.27      9.24 o
  -1  -7   7      218.93      229.78     10.00 o
   0  -7   7      205.94      194.49     10.02 o
   1  -7   7      864.80      834.37     16.41 o
   2  -7   7        2.63        3.06      3.14 o
   3  -7   7      401.19      411.75      9.85 o
   4  -7   7        0.96        4.93      3.20 o
  -5  -6   7        0.19       -0.15      4.51 o
  -4  -6   7      152.41      140.02      8.12 o
  -3  -6   7        1.80        1.44      4.52 o
  -2  -6   7     1498.46     1546.12     47.64 o
  -1  -6   7        7.42        7.51      4.53 o
   0  -6   7      765.19      756.62     15.26 o
   1  -6   7        6.91        8.17      2.57 o
   2  -6   7      335.92      342.84      6.15 o
   3  -6   7       23.86       25.80      3.23 o
   4  -6   7       71.80       72.94      4.77 o
   5  -6   7       30.38       26.37      5.01 o
  -6  -5   7        6.31        7.04      5.24 o
  -5  -5   7      305.24      323.57     11.41 o
  -4  -5   7       64.75       72.23      6.39 o
  -3  -5   7      674.86      667.90     14.28 o
  -2  -5   7       37.81       37.41      4.78 o
  -1  -5   7      275.82      272.20      9.28 o
   0  -5   7       99.26       94.18      3.22 o
   1  -5   7      583.26      572.08      7.59 o
   2  -5   7       98.26      103.19      3.89 o
   3  -5   7      140.00      153.12      5.52 o
   4  -5   7       45.55       42.51      3.88 o
   5  -5   7      256.21      250.84      9.83 o
   6  -5   7       22.28       20.63      5.34 o
  -6  -4   7      556.29      574.39     11.30 o
  -5  -4   7       51.75       52.01      4.29 o
  -4  -4   7     1022.89      967.93     12.60 o
  -3  -4   7       24.84       26.35      4.13 o
  -2  -4   7      786.17      795.60     13.74 o
  -1  -4   7       18.37       19.39      1.71 o
   0  -4   7        4.31        5.95      1.77 o
   1  -4   7      187.83      192.15      4.50 o
   2  -4   7      360.44      362.66      6.25 o
   3  -4   7      459.27      454.54      7.07 o
   4  -4   7      456.55      434.35     10.27 o
   5  -4   7        6.97        6.61      4.25 o
   6  -4   7      117.12      126.68      8.04 o
  -7  -3   7      114.68      120.19      7.98 o
  -6  -3   7       22.74       22.71      3.93 o
  -5  -3   7     1519.33     1433.97     23.33 o
  -4  -3   7       38.05       42.27      3.72 o
  -3  -3   7      504.43      510.49     10.47 o
  -2  -3   7        4.93        7.22      1.68 o
  -1  -3   7     1815.73     1802.09     24.73 o
   0  -3   7      205.93      222.87      4.20 o
   1  -3   7      655.37      624.34      8.93 o
   2  -3   7       18.07       17.75      2.10 o
   3  -3   7      491.50      487.51      7.47 o
   4  -3   7      125.38      127.64      5.17 o
   5  -3   7      672.75      649.22     16.14 o
   6  -3   7       26.05       19.66      5.20 o
  -7  -2   7        9.44       10.13      5.23 o
  -6  -2   7      198.80      207.94      7.09 o
  -5  -2   7       54.53       52.17      4.09 o
  -4  -2   7       50.15       53.19      3.93 o
  -3  -2   7        1.63        1.09      2.19 o
  -2  -2   7     1039.11      987.88     11.89 o
  -1  -2   7       98.99      108.64      5.75 o
   0  -2   7       33.93       33.83      1.83 o
   1  -2   7       57.06       60.85      2.86 o
   2  -2   7     3206.90     3074.73     23.73 o
   3  -2   7       76.12       71.79      5.63 o
   4  -2   7       91.17       94.77      4.72 o
   5  -2   7      296.05      296.84      8.59 o
   6  -2   7     1106.94     1069.31     19.59 o
  -7  -1   7      268.40      269.10     10.77 o
  -6  -1   7      119.09      133.45      7.59 o
  -5  -1   7      236.94      257.51      7.04 o
  -4  -1   7        6.46        6.47      2.76 o
  -3  -1   7       20.71       25.33      2.96 o
  -2  -1   7     1083.32     1084.17     10.52 o
  -1  -1   7     1364.97     1376.01     12.01 o
   0  -1   7        0.23        2.79      1.83 o
   1  -1   7      461.91      468.45      4.67 o
   2  -1   7      241.69      237.92      3.80 o
   3  -1   7      696.82      665.68      6.98 o
   4  -1   7       24.16       28.02      2.77 o
   5  -1   7      445.05      454.27     11.50 o
   6  -1   7        4.69        7.49      3.49 o
  -7   0   7       16.39       19.27      5.60 o
  -6   0   7      120.97      132.65      7.55 o
  -5   0   7       81.11       72.14      4.81 o
  -4   0   7      548.20      555.86      6.93 o
  -3   0   7      168.31      180.44      3.90 o
  -2   0   7     1292.22     1236.67     52.85 o
  -1   0   7        5.44        5.41      1.86 o
   0   0   7     1692.46     1711.33     11.73 o
   1   0   7       49.93       49.73      2.05 o
   2   0   7     1842.59     1796.26     15.72 o
   3   0   7       39.21       46.08      2.34 o
   4   0   7      568.61      579.18      9.20 o
   5   0   7        2.18        1.59      2.64 o
   6   0   7      110.01      109.84      7.06 o
   7   0   7       75.55       77.07      6.71 o
  -7   1   7       68.16       72.31      8.89 o
  -6   1   7       17.56       15.97      4.86 o
  -5   1   7      514.49      519.52      8.79 o
  -4   1   7       32.37       30.63      3.12 o
  -3   1   7      671.82      641.97     11.88 o
  -2   1   7      605.54      560.43      7.75 o
  -1   1   7     2151.10     2101.41     12.60 o
   0   1   7      410.86      406.17      8.10 o
   1   1   7     1759.75     1698.28     16.90 o
   2   1   7       12.10       10.92      2.66 o
   3   1   7     1056.81      994.30     12.68 o
   4   1   7        0.54        0.98      2.61 o
   5   1   7       42.24       46.39      3.91 o
   6   1   7        0.75        0.18      3.22 o
  -7   2   7       42.33       42.37      7.66 o
  -6   2   7      825.87      827.83     13.78 o
  -5   2   7       57.90       58.20      3.31 o
  -4   2   7      540.45      543.59      7.46 o
  -3   2   7      620.95      648.28      9.03 o
  -2   2   7     1349.20     1331.62     11.76 o
  -1   2   7       10.10        9.01      2.46 o
   0   2   7     2004.02     2091.34     16.17 o
   1   2   7        2.01        0.91      0.62 o
   2   2   7     1109.19     1111.19     12.52 o
   3   2   7      145.64      136.61      5.14 o
   4   2   7      134.65      127.44      6.77 o
   5   2   7      159.78      157.83      6.20 o
   6   2   7       36.21       32.56      4.47 o
  -7   3   7        4.75        3.43      5.42 o
  -6   3   7        1.20        1.51      2.47 o
  -5   3   7     1020.16     1006.96     12.63 o
  -4   3   7       30.62       36.63      3.56 o
  -3   3   7      376.91      370.76      7.43 o
  -2   3   7      110.97      115.62      4.24 o
  -1   3   7      944.08      910.18     17.56 o
   0   3   7      344.97      344.43      6.22 o
   1   3   7      113.76      122.61      5.88 o
   2   3   7       16.18       16.59      3.24 o
   3   3   7      563.72      544.62      9.78 o
   4   3   7      379.04      367.29      8.67 o
   5   3   7      214.39      202.48     10.03 o
   6   3   7        1.14        1.02      3.63 o
  -7   4   7       83.81       78.03      7.35 o
  -6   4   7       68.96       67.21      4.16 o
  -5   4   7       24.58       26.16      3.57 o
  -4   4   7      729.79      747.04     11.37 o
  -3   4   7       10.37       10.80      2.44 o
  -2   4   7      366.91      362.33      7.63 o
  -1   4   7       87.29       77.44      7.93 o
   0   4   7       91.19       97.45      5.62 o
   1   4   7       32.05       38.27      3.84 o
   2   4   7       28.01       33.47      3.92 o
   3   4   7      148.46      145.04      6.83 o
   4   4   7      262.13      246.75      9.13 o
   5   4   7        4.46        2.49      3.47 o
  -6   5   7       14.51       11.81      3.98 o
  -5   5   7      786.53      765.19     12.65 o
  -4   5   7       52.59       47.22      4.50 o
  -3   5   7      379.54      352.41      6.81 o
  -2   5   7       16.22       15.12      3.12 o
  -1   5   7      361.13      389.66     10.66 o
   0   5   7       12.30       11.96      3.66 o
   1   5   7      364.24      345.99      8.36 o
   2   5   7      108.91      102.84      5.33 o
   3   5   7      601.46      593.27     13.20 o
   4   5   7       17.24       17.32      3.70 o
   5   5   7      240.04      234.30     14.83 o
  -6   6   7       67.26       63.88      4.63 o
  -5   6   7       10.12       13.98      3.88 o
  -4   6   7      368.12      374.60     13.39 o
  -3   6   7       42.55       40.23      4.30 o
  -2   6   7      242.99      232.68      7.36 o
  -1   6   7        5.66        9.78      3.88 o
   0   6   7      179.47      194.93      8.06 o
   1   6   7        0.27        1.12      3.36 o
   2   6   7      587.22      567.91     13.59 o
   3   6   7       10.63       11.40      3.63 o
   4   6   7      779.21      746.87     17.36 o
  -5   7   7        5.77       10.48      4.12 o
  -4   7   7       67.55       71.85      5.40 o
  -3   7   7      157.78      148.09      6.58 o
  -2   7   7        2.10        1.79      4.03 o
  -1   7   7      231.26      248.23     14.83 o
   0   7   7       85.09       85.69      6.93 o
   1   7   7      380.65      377.48      9.55 o
   2   7   7      325.67      349.85     31.39 o
   3   7   7       65.34       53.13      9.55 o
  -3   8   7       62.27       59.12      9.05 o
  -2   8   7      214.91      217.62      8.74 o
  -1   8   7        1.02        0.32      3.78 o
   0   8   7      366.67      365.29     10.33 o
   1   8   7        2.42       -0.12      4.46 o
  -1  -8   8        5.14        5.18      5.73 o
   0  -8   8      501.96      505.59     14.83 o
   1  -8   8       21.63       18.65      5.83 o
   2  -8   8       88.63       77.96     10.77 o
  -4  -7   8       25.35       21.07      6.66 o
  -3  -7   8       51.62       50.80      6.54 o
  -2  -7   8      217.15      212.62     20.61 o
  -1  -7   8      455.82      464.91     13.64 o
   0  -7   8      141.33      164.63      8.66 o
   1  -7   8     1274.77     1289.13     21.41 o
   2  -7   8       30.78       29.91      5.67 o
   3  -7   8      156.72      137.99     11.28 o
   4  -7   8      143.84      126.82      7.83 o
  -5  -6   8        0.98        5.31      5.64 o
  -4  -6   8       88.75       99.34      7.65 o
  -3  -6   8        0.34        2.09      5.01 o
  -2  -6   8      448.94      451.51     12.93 o
  -1  -6   8       14.92       19.16      5.18 o
   0  -6   8       29.26       35.60      5.39 o
   1  -6   8        3.14        2.76      3.74 o
   2  -6   8      608.31      612.13     10.84 o
   3  -6   8        0.04        1.72      2.98 o
   4  -6   8      396.41      374.12     10.42 o
   5  -6   8        0.76        3.86      4.32 o
  -6  -5   8        6.03        2.56      6.13 o
  -5  -5   8      404.93      395.25     41.71 o
  -4  -5   8        2.83        4.52      4.82 o
  -3  -5   8      463.32      448.60     14.78 o
  -2  -5   8       98.45      108.36      6.85 o
  -1  -5   8      637.51      628.78     13.97 o
   0  -5   8       19.76       14.26      4.34 o
   1  -5   8      351.68      354.19      6.29 o
   2  -5   8      167.85      160.79      4.84 o
   3  -5   8      165.53      161.53      5.83 o
   4  -5   8      243.27      229.03      7.07 o
   5  -5   8      178.16      154.46      8.97 o
  -6  -4   8      331.51      339.25      9.21 o
  -5  -4   8        2.82        2.15      3.54 o
  -4  -4   8      481.04      489.48      9.92 o
  -3  -4   8        3.04        6.56      2.69 o
  -2  -4   8      719.10      720.43     14.05 o
  -1  -4   8       82.61       94.20      4.09 o
   0  -4   8      731.09      711.48      7.73 o
   1  -4   8        0.88        1.67      1.96 o
   2  -4   8      795.46      800.23     11.53 o
   3  -4   8      351.02      336.85      8.05 o
   4  -4   8      386.96      376.44     19.15 o
   5  -4   8       32.36       40.85      5.47 o
   6  -4   8      236.98      244.03     15.19 o
  -7  -3   8      181.41      164.09      8.55 o
  -6  -3   8       10.64        6.69      3.62 o
  -5  -3   8      752.81      733.18     12.06 o
  -4  -3   8       23.22       25.54      3.40 o
  -3  -3   8      467.27      499.39      6.89 o
  -2  -3   8      180.49      176.74      4.26 o
  -1  -3   8      541.59      499.89      7.71 o
   0  -3   8       45.74       48.68      2.57 o
   1  -3   8      414.04      408.74      5.71 o
   2  -3   8        0.00        1.00      1.98 o
   3  -3   8      644.72      673.76     10.45 o
   4  -3   8       82.21       86.55      4.81 o
   5  -3   8      733.78      747.55     46.24 o
   6  -3   8       49.89       38.54      5.72 o
  -7  -2   8        3.63        5.98      4.75 o
  -6  -2   8      535.68      521.26     14.18 o
  -5  -2   8        6.99        8.98      3.43 o
  -4  -2   8      270.74      271.04      6.91 o
  -3  -2   8       47.75       48.75      2.95 o
  -2  -2   8     1209.11     1225.98     13.70 o
  -1  -2   8      499.46      521.41      8.25 o
   0  -2   8      789.20      793.83      8.73 o
   1  -2   8       14.04       18.80      2.44 o
   2  -2   8      637.69      602.94      9.20 o
   3  -2   8      101.54      110.85      4.49 o
   4  -2   8      262.79      274.20      9.16 o
   5  -2   8      204.31      193.59      6.95 o
   6  -2   8      399.45      357.72     12.24 o
  -7  -1   8       59.00       51.08      6.54 o
  -6  -1   8       52.75       46.44      4.43 o
  -5  -1   8      110.54      118.95      5.64 o
  -4  -1   8       36.31       38.86      3.62 o
  -3  -1   8      170.12      164.70      5.29 o
  -2  -1   8        5.74        8.24      2.23 o
  -1  -1   8     1430.75     1411.80     11.42 o
   0  -1   8      364.19      375.87      7.79 o
   1  -1   8      655.77      664.31      6.98 o
   2  -1   8      167.01      156.33      3.63 o
   3  -1   8        4.75        3.45      2.31 o
   4  -1   8      161.37      160.80      7.51 o
   5  -1   8     1136.46     1127.09     18.56 o
   6  -1   8       13.27       12.59      4.55 o
  -7   0   8        0.02        3.07      4.52 o
  -6   0   8      203.39      204.67      8.87 o
  -5   0   8       25.89       29.15      4.53 o
  -4   0   8      841.82      855.20     16.23 o
  -3   0   8       67.58       68.89      4.05 o
  -2   0   8      543.40      536.75     10.27 o
  -1   0   8       66.90       62.96      3.16 o
   0   0   8      970.00      971.25     10.31 o
   1   0   8        3.90        5.99      1.56 o
   2   0   8      517.69      520.04      7.82 o
   3   0   8        6.55        9.07      2.57 o
   4   0   8      301.51      309.47     10.65 o
   5   0   8       45.55       47.84      5.61 o
   6   0   8      358.37      363.67     19.34 o
  -7   1   8       26.51       27.52      5.15 o
  -6   1   8        4.96        6.01      4.54 o
  -5   1   8     1240.48     1187.68     21.22 o
  -4   1   8       45.64       48.32      3.41 o
  -3   1   8      905.15      875.47     10.15 o
  -2   1   8      162.98      165.79      7.31 o
  -1   1   8     1200.99     1203.35     13.37 o
   0   1   8        0.27        3.35      2.34 o
   1   1   8     1765.17     1750.72     16.17 o
   2   1   8       55.77       55.96      3.69 o
   3   1   8     1048.71     1005.47     15.40 o
   4   1   8      110.93      108.10      6.52 o
   5   1   8      176.32      175.74      8.48 o
   6   1   8       22.69       22.90      4.88 o
  -7   2   8        5.50        3.20      5.08 o
  -6   2   8      211.33      205.28      7.44 o
  -5   2   8       36.20       39.41      3.12 o
  -4   2   8      100.61      109.38      4.73 o
  -3   2   8      149.41      149.44      5.10 o
  -2   2   8      631.14      635.67      8.72 o
  -1   2   8       72.32       77.75      4.24 o
   0   2   8     1167.19     1158.31     17.48 o
   1   2   8        3.97        8.11      3.22 o
   2   2   8      548.01      541.08     10.54 o
   3   2   8       35.16       37.68      5.37 o
   4   2   8      141.92      156.56      6.06 o
   5   2   8        0.66        0.23      3.46 o
   6   2   8      327.03      325.47     13.04 o
  -7   3   8      198.58      197.17      9.82 o
  -6   3   8        4.45        6.22      4.61 o
  -5   3   8      482.72      475.39      9.24 o
  -4   3   8       64.32       60.17      3.58 o
  -3   3   8      255.44      264.61      5.66 o
  -2   3   8      113.29      116.02      4.47 o
  -1   3   8      161.48      190.26      5.24 o
   0   3   8      286.56      309.10     13.96 o
   1   3   8     1062.95     1101.52     16.43 o
   2   3   8       31.79       24.88      3.47 o
   3   3   8       56.16       63.23      4.47 o
   4   3   8        6.28        6.20      3.45 o
   5   3   8      106.78      103.78      5.82 o
  -6   4   8      121.93      125.84      5.28 o
  -5   4   8       27.51       29.53      3.99 o
  -4   4   8      804.71      779.94     12.58 o
  -3   4   8      175.40      157.05      5.68 o
  -2   4   8      742.41      695.48      9.81 o
  -1   4   8       40.06       43.61      6.03 o
   0   4   8       36.20       44.18      4.84 o
   1   4   8        1.42        3.30      2.94 o
   2   4   8      782.07      776.25     16.77 o
   3   4   8      368.15      365.79     11.09 o
   4   4   8      498.83      501.53     13.37 o
   5   4   8       17.53       11.43      3.69 o
  -6   5   8       10.79       11.18      4.12 o
  -5   5   8      401.74      388.01     14.73 o
  -4   5   8       11.58        8.33      3.79 o
  -3   5   8      251.59      249.38      8.19 o
  -2   5   8       40.77       43.04      4.05 o
  -1   5   8      362.38      389.54     14.84 o
   0   5   8        0.67        2.64      4.00 o
   1   5   8      326.25      322.60      8.57 o
   2   5   8       58.27       61.51      4.82 o
   3   5   8      433.61      432.26     10.23 o
   4   5   8        0.18       -0.89      3.30 o
  -5   6   8        7.83        4.07      4.08 o
  -4   6   8      370.98      374.32      9.70 o
  -3   6   8       37.52       42.00      4.70 o
  -2   6   8       58.44       62.25      4.81 o
  -1   6   8       24.54       27.06      4.68 o
   0   6   8      585.44      583.31     13.74 o
   1   6   8       34.79       46.92      4.80 o
   2   6   8      528.08      546.53     14.00 o
   3   6   8       32.11       42.69      4.90 o
  -4   7   8       60.39       58.94      5.15 o
  -3   7   8      195.12      190.80      7.69 o
  -2   7   8        9.70        6.84      4.01 o
  -1   7   8      242.93      231.56      9.92 o
   0   7   8        0.43        0.98      3.68 o
   1   7   8      179.39      178.61      7.51 o
   2   7   8        0.21       -0.24      3.98 o
  -3  -7   9        6.69        9.28      5.90 o
  -2  -7   9       87.11       98.90      7.96 o
  -1  -7   9      449.14      494.36     14.41 o
   0  -7   9        6.64        8.60      5.06 o
   1  -7   9      350.14      345.42     12.04 o
   2  -7   9       43.45       43.77      5.79 o
   3  -7   9      121.83      107.11     11.19 o
  -4  -6   9       11.43       15.01      5.20 o
  -3  -6   9        8.18       10.44      4.83 o
  -2  -6   9      485.68      525.01     27.64 o
  -1  -6   9      130.02      120.61      7.89 o
   0  -6   9      591.85      592.09     14.62 o
   1  -6   9        9.38        8.93      4.55 o
   2  -6   9      659.06      645.94     18.77 o
   3  -6   9       43.89       39.91      4.24 o
   4  -6   9       66.59       68.57      6.18 o
  -5  -5   9      134.02      146.93     13.39 o
  -4  -5   9        7.32        3.37      4.56 o
  -3  -5   9      199.92      213.87      9.38 o
  -2  -5   9       76.46       69.43      6.55 o
  -1  -5   9      669.33      625.27     44.64 o
   0  -5   9      184.17      171.10     12.09 o
   1  -5   9      178.76      197.23      6.33 o
   2  -5   9       62.14       55.26      3.52 o
   3  -5   9      602.00      589.41     10.53 o
   4  -5   9        1.37        0.79      4.25 o
   5  -5   9      196.43      190.88      9.40 o
  -6  -4   9      337.00      326.74     18.16 o
  -5  -4   9       46.59       43.19      6.17 o
  -4  -4   9      699.77      750.01     30.25 o
  -3  -4   9      149.26      158.06      8.08 o
  -2  -4   9     1744.63     1640.80     21.83 o
  -1  -4   9       44.93       42.39      4.93 o
   0  -4   9       62.92       85.97      4.75 o
   1  -4   9       78.54       83.79      3.54 o
   2  -4   9     1641.50     1589.96     17.34 o
   3  -4   9       13.28       11.52      2.68 o
   4  -4   9      114.17      111.27      7.09 o
   5  -4   9        0.26        2.34      4.46 o
  -6  -3   9        0.60        4.69      3.80 o
  -5  -3   9      693.64      683.92     12.07 o
  -4  -3   9      254.77      227.59      6.97 o
  -3  -3   9      646.57      617.26     15.70 o
  -2  -3   9       59.37       48.73      2.87 o
  -1  -3   9      745.00      744.75      8.59 o
   0  -3   9       96.63       89.77      3.42 o
   1  -3   9     1363.38     1331.92     10.53 o
   2  -3   9       80.43       78.51      3.25 o
   3  -3   9      320.77      318.11      7.49 o
   4  -3   9      213.42      218.62      7.12 o
   5  -3   9       99.76      103.01      7.15 o
  -7  -2   9        4.92        8.07      7.40 o
  -6  -2   9      742.66      719.35     16.62 o
  -5  -2   9       32.52       34.29      4.14 o
  -4  -2   9       24.29       27.42      3.46 o
  -3  -2   9       21.84       25.88      2.74 o
  -2  -2   9      592.23      604.58      8.04 o
  -1  -2   9       17.95       22.80      3.27 o
   0  -2   9      577.11      560.20      9.23 o
   1  -2   9        0.13        0.42      2.60 o
   2  -2   9      220.80      202.13      5.59 o
   3  -2   9      347.97      358.98      7.73 o
   4  -2   9     1515.28     1527.30     59.79 o
   5  -2   9       52.35       52.46      4.81 o
   6  -2   9       18.13       15.57      8.39 o
  -7  -1   9      172.30      179.83      9.60 o
  -6  -1   9       53.23       58.54      6.60 o
  -5  -1   9      484.81      460.81      9.81 o
  -4  -1   9      234.54      229.44      6.78 o
  -3  -1   9     1257.53     1267.08     15.55 o
  -2  -1   9        0.16        4.15      2.49 o
  -1  -1   9      526.38      507.48      7.57 o
   0  -1   9      939.82      939.93      9.95 o
   1  -1   9      152.82      157.04      4.41 o
   2  -1   9      215.84      218.06      4.90 o
   3  -1   9     1382.22     1400.82     24.60 o
   4  -1   9      105.59      113.85      7.01 o
   5  -1   9      239.64      245.08     10.02 o
   6  -1   9       10.72       12.36      7.41 o
  -7   0   9       30.06       27.36      6.08 o
  -6   0   9      200.30      214.72      9.80 o
  -5   0   9       62.36       68.39      5.96 o
  -4   0   9      353.55      340.18      8.04 o
  -3   0   9       74.28       84.17      4.62 o
  -2   0   9      606.86      583.70      9.86 o
  -1   0   9     1851.92     1846.86     24.76 o
   0   0   9      584.28      605.07      7.81 o
   1   0   9     1447.77     1476.54     10.98 o
   2   0   9      812.52      790.66      9.80 o
   3   0   9      185.23      192.22      8.20 o
   4   0   9      785.57      798.55     16.04 o
   5   0   9        9.49        8.60      4.67 o
   6   0   9      326.76      327.59     16.68 o
  -7   1   9      110.06      102.62     11.57 o
  -6   1   9       51.13       51.06      5.10 o
  -5   1   9     1210.45     1192.99     20.33 o
  -4   1   9        8.89        5.52      3.59 o
  -3   1   9      351.51      350.11      9.49 o
  -2   1   9      149.48      145.39      6.28 o
  -1   1   9     1998.45     2067.24     19.28 o
   0   1   9       17.96       22.00      2.84 o
   1   1   9     1254.54     1306.77     19.66 o
   2   1   9      185.57      194.50      5.86 o
   3   1   9      232.82      252.07      6.82 o
   4   1   9       86.11       87.57      6.59 o
   5   1   9      827.67      818.06     17.22 o
  -7   2   9        0.65       -1.53      8.39 o
  -6   2   9      120.19      120.40      7.66 o
  -5   2   9      274.37      261.96     11.06 o
  -4   2   9      167.41      161.74      5.90 o
  -3   2   9       10.84       11.64      2.94 o
  -2   2   9      656.13      681.30     22.60 o
  -1   2   9        8.06        9.22      2.75 o
   0   2   9     1479.81     1528.05     19.98 o
   1   2   9       26.67       25.30      4.22 o
   2   2   9      385.46      389.16     10.33 o
   3   2   9      193.33      175.98      6.22 o
   4   2   9      484.77      478.52     10.15 o
   5   2   9       71.31       63.00      6.22 o
  -6   3   9        0.77        1.37      4.36 o
  -5   3   9       63.76       65.42      4.04 o
  -4   3   9        9.00       12.06      3.17 o
  -3   3   9      279.30      281.49      6.12 o
  -2   3   9       64.85       62.92      4.60 o
  -1   3   9      947.40     1009.85     15.14 o
   0   3   9      168.71      163.20      7.56 o
   1   3   9      789.18      770.84     18.74 o
   2   3   9      157.81      150.80      6.07 o
   3   3   9       33.89       44.74      4.34 o
   4   3   9       72.48       61.46      4.65 o
   5   3   9      223.99      224.25      9.71 o
  -6   4   9      289.34      281.93     10.89 o
  -5   4   9        6.97        6.01      2.99 o
  -4   4   9      917.55      915.85     11.39 o
  -3   4   9      131.81      121.32      4.54 o
  -2   4   9      174.09      180.28      7.16 o
  -1   4   9      163.66      161.61      7.75 o
   0   4   9      900.61      898.20     16.49 o
   1   4   9       13.98       12.15      3.46 o
   2   4   9      306.97      333.65     11.65 o
   3   4   9       20.78       21.38      3.97 o
   4   4   9      108.66      117.14      7.87 o
  -5   5   9      582.32      558.34      9.97 o
  -4   5   9       45.02       41.25      3.92 o
  -3   5   9      698.73      673.97      9.92 o
  -2   5   9      229.38      208.77      7.00 o
  -1   5   9      153.89      166.31      8.22 o
   0   5   9       15.67       17.37      5.02 o
   1   5   9      814.89      851.56     13.95 o
   2   5   9       31.59       24.01      4.11 o
   3   5   9       75.86       70.93      5.20 o
  -5   6   9       18.17       13.93      4.44 o
  -4   6   9      253.31      247.47      8.53 o
  -3   6   9        3.57        7.21      4.30 o
  -2   6   9       61.54       67.49      6.48 o
  -1   6   9        9.02       13.12      4.76 o
   0   6   9      261.90      261.23     10.11 o
   1   6   9      161.36      157.91      7.16 o
   2   6   9        3.56        3.21      4.18 o
  -3   7   9      178.12      167.96      9.46 o
  -2   7   9        9.47        8.47      4.10 o
  -1   7   9       68.20       82.39      7.57 o
   0   7   9      180.84      207.86      8.19 o
   1   7   9        7.53        3.52      6.67 o
  -1  -7  10      103.92       92.03      8.01 o
   0  -7  10        0.88        3.82      5.51 o
   1  -7  10      255.11      260.12     11.04 o
   2  -7  10       10.34        9.27      5.22 o
  -3  -6  10       11.60       18.49      5.43 o
  -2  -6  10      261.22      256.19     23.43 o
  -1  -6  10       79.07       85.89      8.83 o
   0  -6  10      292.78      283.60     16.16 o
   1  -6  10        1.11        1.05      4.40 o
   2  -6  10        2.18        2.03      4.44 o
   3  -6  10       70.48       61.39      9.07 o
  -5  -5  10      198.63      206.72     14.43 o
  -4  -5  10       59.70       77.51      7.69 o
  -3  -5  10      560.26      532.36     14.50 o
  -2  -5  10        1.74        2.24      4.33 o
  -1  -5  10      172.99      188.89      9.08 o
   0  -5  10       66.74       63.50      8.77 o
   1  -5  10      892.08      877.12     58.60 o
   2  -5  10        0.01       -0.01      3.19 o
   3  -5  10      338.24      337.68      8.55 o
   4  -5  10       20.03       23.73      4.99 o
  -5  -4  10        0.27        4.33      5.49 o
  -4  -4  10      211.36      230.40     10.23 o
  -3  -4  10       48.79       53.74      5.63 o
  -2  -4  10      112.30      123.85      7.44 o
  -1  -4  10       58.83       48.70      6.91 o
   0  -4  10      830.40      816.23     13.93 o
   1  -4  10       49.11       58.38      4.16 o
   2  -4  10      830.88      800.45     11.69 o
   3  -4  10       60.93       58.22      3.77 o
   4  -4  10      349.98      353.72     11.22 o
  -6  -3  10        0.13        1.09      4.57 o
  -5  -3  10      350.92      347.31     11.48 o
  -4  -3  10      297.12      283.33      8.04 o
  -3  -3  10      363.52      354.28     19.54 o
  -2  -3  10      393.93      368.91      8.58 o
  -1  -3  10      403.92      424.57      8.57 o
   0  -3  10       23.43       23.31      3.45 o
   1  -3  10      647.26      645.16      7.79 o
   2  -3  10        6.77        7.64      2.31 o
   3  -3  10      321.27      316.33      8.16 o
   4  -3  10      144.97      150.50      6.42 o
   5  -3  10      132.11      130.48      8.03 o
  -6  -2  10        1.74        4.05      3.81 o
  -5  -2  10        8.81        8.05      3.90 o
  -4  -2  10      673.98      652.99     12.77 o
  -3  -2  10        0.75        3.72      2.49 o
  -2  -2  10      686.22      666.31     10.83 o
  -1  -2  10      297.23      291.70      7.25 o
   0  -2  10      233.50      240.95      5.78 o
   1  -2  10        9.96       10.23      2.49 o
   2  -2  10     1020.55     1004.56     10.89 o
   3  -2  10       60.16       62.21      6.42 o
   4  -2  10       57.39       50.85      5.60 o
   5  -2  10       10.49       10.50      4.06 o
  -6  -1  10      174.68      179.26      9.29 o
  -5  -1  10      640.43      623.61     20.15 o
  -4  -1  10        1.06        2.08      3.06 o
  -3  -1  10      244.26      244.32      5.93 o
  -2  -1  10       39.04       38.10      3.28 o
  -1  -1  10      276.98      284.91      8.39 o
   0  -1  10      772.63      762.32      9.49 o
   1  -1  10      534.09      552.02     12.55 o
   2  -1  10      308.24      312.37      9.99 o
   3  -1  10      323.94      329.10     10.68 o
   4  -1  10       26.85       23.72      5.30 o
   5  -1  10      151.12      155.25      8.61 o
  -6   0  10      492.28      471.52     11.43 o
  -5   0  10        6.91        7.17      4.28 o
  -4   0  10      301.02      301.37     11.65 o
  -3   0  10      162.86      161.10     10.07 o
  -2   0  10     2733.89     2647.99     20.22 o
  -1   0  10      426.69      432.25      7.32 o
   0   0  10       17.41       19.05      2.68 o
   1   0  10        6.07        9.93      2.99 o
   2   0  10      443.78      456.97      8.87 o
   3   0  10       67.86       63.14      5.90 o
   4   0  10      905.43      939.00     18.21 o
   5   0  10        4.29        2.44      4.51 o
  -6   1  10       22.19       20.71      6.54 o
  -5   1  10       12.47       12.42      4.86 o
  -4   1  10      151.73      151.59      7.56 o
  -3   1  10     1618.90     1629.12     66.73 o
  -2   1  10       21.73       24.11      3.45 o
  -1   1  10      201.77      221.49      6.22 o
   0   1  10      363.93      357.90     10.45 o
   1   1  10      921.92      986.49     14.95 o
   2   1  10      148.10      149.69      7.86 o
   3   1  10      226.00      231.00     18.66 o
   4   1  10       17.88       14.11      4.50 o
   5   1  10      380.37      392.72     17.42 o
  -6   2  10      176.93      163.23      8.87 o
  -5   2  10      329.37      325.95     11.01 o
  -4   2  10      129.66      125.84      6.86 o
  -3   2  10       92.00       95.37      8.58 o
  -2   2  10       31.04       41.37      3.76 o
  -1   2  10       63.61       60.33      3.92 o
   0   2  10      773.24      787.04     15.39 o
   1   2  10       23.80       17.57      3.46 o
   2   2  10       59.38       70.94      4.55 o
   3   2  10       41.59       40.14      5.80 o
   4   2  10      278.37      283.27     13.55 o
   5   2  10       23.44       27.26      5.64 o
  -6   3  10       49.22       51.45      5.90 o
  -5   3  10      104.18      112.52      6.16 o
  -4   3  10       96.46       88.02      4.91 o
  -3   3  10      302.38      297.60      6.53 o
  -2   3  10       20.09       18.62      3.36 o
  -1   3  10     1337.30     1291.38     40.94 o
   0   3  10       17.79       22.05      5.18 o
   1   3  10        4.75       17.01      4.32 o
   2   3  10       28.72       31.17      3.95 o
   3   3  10      456.51      437.32     10.32 o
   4   3  10       54.01       49.52      6.20 o
  -5   4  10        5.20        1.85      3.74 o
  -4   4  10      177.43      181.65      5.86 o
  -3   4  10      243.79      216.63      7.80 o
  -2   4  10      494.54      500.61     17.52 o
  -1   4  10       38.73       34.40      6.48 o
   0   4  10      609.33      636.57     20.83 o
   1   4  10        0.57        1.24      3.66 o
   2   4  10      363.36      376.28     11.39 o
   3   4  10       20.39       23.41      4.11 o
   4   4  10      233.01      238.71     17.76 o
  -5   5  10      300.49      285.01      8.80 o
  -4   5  10       25.90       23.45      3.71 o
  -3   5  10      204.22      189.33      9.19 o
  -2   5  10       35.78       32.29      5.34 o
  -1   5  10       78.08       86.47      7.77 o
   0   5  10        3.58        0.28      4.39 o
   1   5  10      754.23      739.60     13.70 o
   2   5  10       42.93       45.16      5.07 o
   3   5  10      207.04      223.11     10.24 o
  -4   6  10       51.56       46.41      6.38 o
  -3   6  10        1.29        4.72      3.86 o
  -2   6  10      225.36      229.20     10.51 o
  -1   6  10       52.11       55.90      6.57 o
   0   6  10      160.63      151.08      7.34 o
   1   6  10        0.45       -0.08      4.14 o
  -2  -6  11      248.09      224.51     11.01 o
  -1  -6  11      156.30      130.34      8.46 o
   0  -6  11      137.09      151.17     13.96 o
   1  -6  11       17.43       17.09      5.28 o
   2  -6  11      106.40      117.73      7.85 o
  -3  -5  11      125.83      133.19      8.49 o
  -2  -5  11        2.30        2.60      5.24 o
  -1  -5  11      291.31      280.82     14.71 o
   0  -5  11       57.00       60.51      8.66 o
   1  -5  11      205.20      202.13      9.11 o
   2  -5  11        8.45        4.41      4.60 o
   3  -5  11      350.84      324.12     15.04 o
  -5  -4  11      110.80       85.80     11.25 o
  -4  -4  11       75.12       78.57      7.20 o
  -3  -4  11       45.82       46.35      6.23 o
  -2  -4  11      537.18      524.49     21.80 o
  -1  -4  11       54.25       51.28      6.25 o
   0  -4  11      946.32      920.82     19.61 o
   1  -4  11        8.97        7.75      3.29 o
   2  -4  11      440.22      431.07     11.52 o
   3  -4  11       11.83       12.56      3.68 o
   4  -4  11      390.62      405.05     12.35 o
  -5  -3  11      205.46      191.30      7.67 o
  -4  -3  11        0.63       -0.18      5.13 o
  -3  -3  11       43.59       57.14      6.50 o
  -2  -3  11      172.09      158.66     19.19 o
  -1  -3  11      332.64      336.90      8.18 o
   0  -3  11      134.07      131.86      5.62 o
   1  -3  11     1218.36     1208.09     16.67 o
   2  -3  11       10.60       10.11      2.47 o
   3  -3  11      203.74      202.88      7.17 o
   4  -3  11        0.20        0.16      3.68 o
  -6  -2  11      161.57      139.50      8.31 o
  -5  -2  11       21.50       17.71      3.46 o
  -4  -2  11      453.08      449.69     11.04 o
  -3  -2  11        0.09       -0.26      2.61 o
  -2  -2  11      328.17      346.70      8.32 o
  -1  -2  11       16.34       15.96      3.38 o
   0  -2  11      585.59      572.80     16.09 o
   1  -2  11       83.78       89.53      4.63 o
   2  -2  11       66.44       65.76      4.44 o
   3  -2  11      134.69      132.94      7.73 o
   4  -2  11      171.44      167.84     10.08 o
  -6  -1  11       33.61       36.19      6.19 o
  -5  -1  11      445.88      431.67     10.28 o
  -4  -1  11        8.12        8.22      3.06 o
  -3  -1  11      997.84      945.08     19.07 o
  -2  -1  11      171.53      167.75      5.24 o
  -1  -1  11      967.89      974.41     14.93 o
   0  -1  11       73.85       72.56      3.89 o
   1  -1  11      270.61      271.06      8.73 o
   2  -1  11       23.31       21.26      4.61 o
   3  -1  11      250.97      250.72     13.81 o
   4  -1  11       15.75       11.23      5.11 o
  -6   0  11      189.35      189.65      9.22 o
  -5   0  11        6.51        5.73      4.39 o
  -4   0  11     1500.94     1513.78     21.89 o
  -3   0  11      122.09      119.90      4.84 o
  -2   0  11        2.39        4.06      2.72 o
  -1   0  11      125.45      120.19      4.63 o
   0   0  11      377.04      400.19      8.93 o
   1   0  11      162.99      160.51      6.17 o
   2   0  11      675.76      712.64     15.68 o
   3   0  11        1.06       -0.50      4.62 o
   4   0  11      285.86      312.02     11.70 o
  -6   1  11      308.58      324.88     13.48 o
  -5   1  11      280.91      282.15     10.61 o
  -4   1  11      403.03      389.97     11.47 o
  -3   1  11      590.16      557.96     15.28 o
  -2   1  11       16.02       20.39      3.63 o
  -1   1  11        8.89       11.36      3.15 o
   0   1  11        0.25       -0.73      4.68 o
   1   1  11      338.20      360.63     11.43 o
   2   1  11       17.99       18.89      4.92 o
   3   1  11      222.35      236.03     10.15 o
   4   1  11        0.05        1.76      4.91 o
  -6   2  11        2.43        5.05      4.87 o
  -5   2  11        2.93        5.50      4.86 o
  -4   2  11       87.23       85.94      6.56 o
  -3   2  11       49.27       45.56      5.40 o
  -2   2  11      441.99      468.89      9.47 o
  -1   2  11      359.80      361.47     11.41 o
   0   2  11      364.68      399.89     12.02 o
   1   2  11        0.86        1.75      3.22 o
   2   2  11       59.57       60.05      6.51 o
   3   2  11        2.81        0.30      4.44 o
   4   2  11      467.33      450.17     14.15 o
  -5   3  11      116.40      112.60      6.45 o
  -4   3  11        3.84        4.11      4.32 o
  -3   3  11      375.93      363.26      8.86 o
  -2   3  11        4.32        2.87      4.30 o
  -1   3  11       48.62       75.33      6.59 o
   0   3  11       27.43       24.17      5.15 o
   1   3  11      590.95      613.09     11.96 o
   2   3  11       12.81       16.55      3.92 o
   3   3  11      301.69      331.85     12.28 o
  -5   4  11       48.04       51.76      6.33 o
  -4   4  11      122.25      118.35      5.90 o
  -3   4  11      166.86      153.49      8.38 o
  -2   4  11      692.24      716.24     16.01 o
  -1   4  11      128.10      116.03      7.86 o
   0   4  11      361.81      389.34     12.52 o
   1   4  11       34.15       37.92      4.78 o
   2   4  11      531.39      534.87     15.14 o
   3   4  11        7.27        6.37      4.46 o
  -4   5  11        2.59        2.45      5.29 o
  -3   5  11      310.28      273.26     15.74 o
  -2   5  11       22.43       19.86      4.64 o
  -1   5  11      351.99      362.23     14.78 o
   0   5  11        7.90        8.20      5.57 o
   1   5  11      607.51      625.14     13.18 o
   2   5  11        1.02       -0.26      5.22 o
  -1   6  11        0.00        2.27      5.19 o
  -2  -5  12       24.61       31.52      6.20 o
  -1  -5  12      312.15      333.11     12.05 o
   0  -5  12        9.34       10.28      4.70 o
   1  -5  12      249.65      255.98     10.51 o
   2  -5  12       32.44       28.40      5.28 o
  -3  -4  12        3.68        9.28      5.59 o
  -2  -4  12       70.64       67.09      6.96 o
  -1  -4  12        0.02       -3.11      4.57 o
   0  -4  12      195.05      214.02     14.21 o
   1  -4  12       30.52       37.36      4.15 o
   2  -4  12      283.75      282.11     10.68 o
   3  -4  12      105.10      100.32     10.11 o
  -4  -3  12        5.25        8.69      5.88 o
  -3  -3  12      217.58      228.12     10.23 o
  -2  -3  12      132.86      126.95      7.93 o
  -1  -3  12      268.96      242.51      7.49 o
   0  -3  12       78.03       73.06      4.91 o
   1  -3  12      628.34      638.19     13.11 o
   2  -3  12        0.43        0.06      3.35 o
   3  -3  12       25.75       21.99      5.49 o
  -5  -2  12        4.90        2.31      5.37 o
  -4  -2  12       98.16      104.33      7.98 o
  -3  -2  12       11.75       13.98      3.85 o
  -2  -2  12      179.09      182.53      5.70 o
  -1  -2  12        0.92        2.10      3.19 o
   0  -2  12      600.78      627.59     12.78 o
   1  -2  12       34.81       38.58      4.36 o
   2  -2  12      289.44      300.06     10.85 o
   3  -2  12        3.07        3.01      4.60 o
  -5  -1  12      224.32      225.41      9.68 o
  -4  -1  12       18.42       14.97      3.29 o
  -3  -1  12      846.31      801.84     12.86 o
  -2  -1  12       51.87       51.79      3.84 o
  -1  -1  12       40.69       44.64      6.22 o
   0  -1  12      120.90      115.23      5.75 o
   1  -1  12      739.85      749.02     12.47 o
   2  -1  12       18.11       19.64      5.10 o
   3  -1  12      392.31      392.15     13.27 o
   4  -1  12        0.14        3.13      7.84 o
  -5   0  12        0.71        4.70      4.39 o
  -4   0  12      266.22      260.60      8.13 o
  -3   0  12        3.76        3.73      3.04 o
  -2   0  12      338.66      335.31     14.44 o
  -1   0  12       22.25       23.54      3.29 o
   0   0  12     1148.46     1177.47     19.94 o
   1   0  12        3.83        4.98      3.11 o
   2   0  12      407.90      413.50     31.70 o
   3   0  12        0.07        0.45      5.06 o
   4   0  12      119.77      110.99     12.18 o
  -5   1  12      140.99      137.34      8.24 o
  -4   1  12        9.67       10.60      4.68 o
  -3   1  12      168.14      171.67      6.70 o
  -2   1  12      157.38      148.48      5.41 o
  -1   1  12      222.38      221.31      9.54 o
   0   1  12       25.68       25.71      5.12 o
   1   1  12      376.13      429.59     12.99 o
   2   1  12      105.60      117.30     10.41 o
   3   1  12      146.86      149.31     13.41 o
  -5   2  12        1.43        1.39      4.97 o
  -4   2  12      402.21      375.29     33.56 o
  -3   2  12        0.01        1.23      3.53 o
  -2   2  12      393.59      397.34     13.44 o
  -1   2  12       24.47       19.62      5.32 o
   0   2  12       58.96       63.54      6.54 o
   1   2  12        4.39        5.69      5.02 o
   2   2  12       58.90       66.25      9.59 o
   3   2  12        5.14        8.31      5.79 o
  -4   3  12        0.22        2.02      4.14 o
  -3   3  12      638.70      654.64     14.21 o
  -2   3  12       50.29       59.09      8.95 o
  -1   3  12      136.51      144.40      8.74 o
   0   3  12       21.47       20.86      5.89 o
   1   3  12      473.19      526.67     23.68 o
   2   3  12       53.87       60.96      7.06 o
  -3   4  12       19.23       15.83      4.56 o
  -2   4  12      270.25      294.66     12.72 o
  -1   4  12       57.78       55.41      6.78 o
   0   4  12       90.40       83.61      7.60 o
   1   4  12       18.52       17.91      4.62 o
  -2   5  12        3.78        2.06      7.86 o
  -1   5  12      116.82      105.84     11.86 o
   0   5  12       33.93       42.52     11.05 o
  -2  -4  13       81.86       82.61      7.73 o
  -1  -4  13       48.21       40.98      6.29 o
   0  -4  13      599.70      635.78     15.67 o
   1  -4  13       52.29       66.04      6.58 o
  -3  -3  13      108.90      119.06      8.32 o
  -2  -3  13        0.36        1.83      5.48 o
  -1  -3  13      271.77      258.76     10.55 o
   0  -3  13       92.84       96.14      6.82 o
   1  -3  13       42.16       41.42      7.38 o
   2  -3  13      113.01      119.48      7.80 o
  -4  -2  13      233.03      241.69     15.47 o
  -3  -2  13       23.35       22.85      5.89 o
  -2  -2  13      206.56      191.87      8.10 o
  -1  -2  13      154.21      153.81      6.49 o
   0  -2  13      885.61      913.17     17.32 o
   1  -2  13       31.31       36.49      4.35 o
   2  -2  13       91.34       93.83      7.24 o
  -4  -1  13       15.54       12.87      4.15 o
  -3  -1  13      260.98      261.08      7.16 o
  -2  -1  13       92.90       90.58      6.17 o
  -1  -1  13      223.45      225.24      9.44 o
   0  -1  13       47.14       51.65      4.77 o
   1  -1  13     1277.90     1258.65     16.84 o
   2  -1  13       40.24       35.51      5.94 o
  -4   0  13      175.84      160.72      7.04 o
  -3   0  13       22.19       20.63      3.98 o
  -2   0  13      283.61      309.13     15.38 o
  -1   0  13       87.52       84.54      5.61 o
   0   0  13      387.66      378.22      9.76 o
   1   0  13        4.83        4.52      5.49 o
   2   0  13       47.27       42.40      6.11 o
  -4   1  13        3.56        3.55      3.80 o
  -3   1  13      303.48      303.05     15.07 o
  -2   1  13        6.29        3.64      3.86 o
  -1   1  13      276.01      300.96     11.38 o
   0   1  13      282.59      306.55     11.65 o
   1   1  13      195.21      183.25     12.71 o
   2   1  13        0.51        2.47      5.04 o
  -4   2  13      264.92      243.86     10.65 o
  -3   2  13        0.91        3.42      4.70 o
  -2   2  13      171.99      185.94      9.48 o
  -1   2  13        0.79        5.53      4.97 o
   0   2  13      107.78      107.91      8.02 o
   1   2  13        1.47       -0.04      4.90 o
  -3   3  13      321.63      288.69     37.49 o
  -2   3  13       10.87        9.92      4.53 o
  -1   3  13      125.96      137.68      9.75 o
   0   3  13       67.63       68.48      7.19 o
  -1  -3  14      328.23      348.99     12.55 o
  -2  -2  14      584.41      617.02     15.69 o
  -1  -2  14       11.70       13.67      4.70 o
   0  -2  14       13.83       11.66      5.48 o
   1  -2  14       42.29       42.40      8.71 o
  -3  -1  14      191.32      192.66     11.89 o
  -2  -1  14       64.21       68.12      5.29 o
  -1  -1  14      262.86      242.58     10.20 o
   0  -1  14        0.64        0.44      3.71 o
   1  -1  14      209.15      225.80     14.15 o
  -3   0  14        0.13        0.98      5.19 o
  -2   0  14       51.22       51.85      6.39 o
  -1   0  14       42.12       43.07      6.87 o
   0   0  14      305.26      314.87     12.17 o
   1   0  14       22.91       18.08      7.57 o
  -2   1  14       82.06       78.65      8.68 o
  -1   1  14      195.34      190.45     10.11 o
   0   1  14      211.29      249.98     15.87 o
 
